# Supplementary material for: LncRNA expression profile during autophagy and Malat1 function in macrophages
Source: PLoS One. 2019 Aug 19;14(8):e0221104. doi: 10.1371/journal.pone.0221104 (PMC6699732; doi:10.1371/journal.pone.0221104)
Supplement: S2 Table — (XLSX) [file pone.0221104.s002.xlsx]

## Sheet: All 1112 LncRNA in this work
LncRNA.Transcript.ID	NC	3-MA	Rapa	STV	Class_code	Chromosome	LncRNADB	Noncode	3-MA	Rapa	STV
TCONS_00034136	14.0683	12.277	10.5283	12.7572	u	17	#N/A	#N/A
TCONS_00068045	7.927	6.61082	6.45166	9.97017	i	7	#N/A	#N/A
TCONS_00051344	1.05167	3.71093	0.941142	0.0877221	u	4	#N/A	#N/A
TCONS_00045517	2.65823	2.69342	2.34997	1.24577	u	2	#N/A	#N/A
TCONS_00077173	2.07716	2.26364	1.41911	0.894723	i	9	#N/A	#N/A
TCONS_00043448	0.695586	2.0483	1.76206	0	u	2	#N/A	#N/A
TCONS_00044955	2.90857	1.91508	4.82633	2.22785	u	2	#N/A	#N/A
TCONS_00061690	1.89304	1.8038	1.18164	2.34295	u	5	#N/A	#N/A
TCONS_00036776	1.88883	1.71737	3.25192	11.7891	x	18	#N/A	#N/A
TCONS_00008533	1.80574	1.70953	2.28253	2.28135	u	10	#N/A	#N/A
TCONS_00006599	0	1.66885	1.27404	0	u	10	#N/A	#N/A
TCONS_00044579	1.09031	1.6438	1.57382	0.924611	i	2	#N/A	#N/A
TCONS_00027046	0.693833	1.62464	0.659011	0.168111	u	15	#N/A	#N/A
TCONS_00067823	0.803021	1.58319	2.73977	0.936352	u	7	#N/A	#N/A
TCONS_00012760	2.81612	1.55442	1.5343	0.846431	x	11	#N/A	#N/A
TCONS_00023854	1.73039	1.45948	0.0825705	0.933811	i	14	#N/A	#N/A
TCONS_00008207	0.855968	1.41985	4.03004	2.33163	u	10	#N/A	#N/A
TCONS_00074848	1.48065	1.41803	1.75493	0.567058	x	8	#N/A	#N/A
TCONS_00043449	1.17845	1.2059	0.100062	0.308626	u	2	#N/A	#N/A
TCONS_00008518	1.4236	1.11225	0.865229	1.65203	i	10	#N/A	#N/A
TCONS_00050577	0.591798	1.09812	2.13005	1.86406	u	3	#N/A	#N/A
TCONS_00047733	0	1.09519	0.0885156	0	u	3	#N/A	#N/A
TCONS_00075154	0	1.09126	0.217899	0.117347	u	8	#N/A	#N/A
TCONS_00041895	0	1.08919	1.10918	2.52208	u	2	#N/A	#N/A
TCONS_00056828	0	1.07809	0	0	i	5	#N/A	#N/A
TCONS_00028379	0	1.06546	0.602785	0.389546	i	16	#N/A	#N/A
TCONS_00059591	0.163405	1.06123	0.257313	0.554289	u	5	#N/A	#N/A
TCONS_00058127	1.8198	1.05523	0.716403	0	i	5	#N/A	#N/A
TCONS_00039325	0.323467	1.05038	0.339574	1.37155	x	19	#N/A	#N/A
TCONS_00074647	0.161596	1.04948	0.452379	1.91853	u	8	#N/A	#N/A
TCONS_00029235	0.175661	1.03218	0.122938	0.496551	i	16	#N/A	#N/A
TCONS_00036409	0.428939	1.02333	0.964923	0	u	18	#N/A	#N/A
TCONS_00014060	0.415765	0.993281	0.796553	0.246806	u	11	#N/A	#N/A
TCONS_00025909	0.139598	0.971375	0.806019	0.82868	u	15	#N/A	#N/A
TCONS_00025854	0	0.948858	0	0.144548	u	15	#N/A	#N/A
TCONS_00022987	1.07269	0.900444	0.589865	2.16589	i	14	#N/A	#N/A
TCONS_00044707	0.830863	0.899337	1.11452	2.34865	u	2	#N/A	#N/A
TCONS_00074547	0.519289	0.856512	0.302859	0.195721	u	8	#N/A	#N/A
TCONS_00044954	0.359521	0.833894	2.07583	0	u	2	#N/A	#N/A
TCONS_00018926	0.668477	0.806262	0.56141	0.340132	u	13	#N/A	#N/A
TCONS_00044952	0.413657	0.767569	1.03135	1.27162	u	2	#N/A	#N/A
TCONS_00050494	0	0.759496	3.22265	6.94207	u	3	#N/A	#N/A
TCONS_00027134	0	0.744557	0.842471	0.408331	i	15	#N/A	#N/A
TCONS_00057296	0.167001	0.723059	0.175317	0.0944145	u	5	#N/A	#N/A
TCONS_00027181	0.218816	0.710549	1.26341	0.371124	u	15	#N/A	#N/A
TCONS_00030764	0	0.691151	0.434468	0.982702	u	16	#N/A	#N/A
TCONS_00027546	0.162984	0.680463	0	1.10572	x	15	#N/A	#N/A
TCONS_00035660	0.15377	0.67766	0.504458	0.0326003	u	18	#N/A	#N/A
TCONS_00021251	1.52014	0.676974	0.5745	0.412519	u	13	#N/A	#N/A
TCONS_00028828	0	0.671806	0.0422307	0.0682283	u	16	#N/A	#N/A
TCONS_00008829	0.710538	0.659225	0.447551	1.56664	u	10	#N/A	#N/A
TCONS_00024911	0.584184	0.64362	0.651601	0.743106	u	15	#N/A	#N/A
TCONS_00003681	0.093363	0.635218	0.0326706	0	u	1	#N/A	#N/A
TCONS_00044121	0.0488701	0.634772	0.513035	0	u	2	#N/A	#N/A
TCONS_00045248	0.674338	0.625639	0.314629	0.127079	u	2	#N/A	#N/A
TCONS_00002273	0.102659	0.619094	0.0538853	0.0870576	u	1	#N/A	#N/A
TCONS_00065621	0.247668	0.612753	0	1.96027	u	6	#N/A	#N/A
TCONS_00007298	0	0.594137	0.210084	0.0678829	u	10	#N/A	#N/A
TCONS_00014593	1.26793	0.588181	0	0	u	11	#N/A	#N/A
TCONS_00055957	0.315663	0.585734	0	1.15999	u	4	#N/A	#N/A
TCONS_00057879	0.0776878	0.57662	1.34568	0.592933	x	5	#N/A	#N/A
TCONS_00036104	0.436625	0.573883	0.190986	0	i	18	#N/A	#N/A
TCONS_00077229	0.102859	0.553501	0.345539	0	u	9	#N/A	#N/A
TCONS_00067824	0	0.545415	0.969792	0	u	7	#N/A	#N/A
TCONS_00068166	0.316189	0.544803	0.142257	0.306443	u	7	#N/A	#N/A
TCONS_00035193	0.158623	0.539617	0.249783	0.044839	u	18	#N/A	#N/A
TCONS_00010345	0.526105	0.536923	0.11046	0	x	11	#N/A	#N/A
TCONS_00073296	0.661862	0.530328	0.0315826	0.153076	u	8	#N/A	#N/A
TCONS_00025028	1.10506	0.529164	0.486486	0	i	15	#N/A	#N/A
TCONS_00013134	1.0006	0.51987	0.504203	0.203649	u	11	#N/A	#N/A
TCONS_00050493	0.884446	0.512859	0	5.43775	u	3	#N/A	#N/A
TCONS_00008195	0.338895	0.503074	0.569232	0.287393	i	10	#N/A	#N/A
TCONS_00080604	0.0711337	0.494975	0.186689	0.603233	u	9	#N/A	#N/A
TCONS_00074139	0	0.494072	0.104821	0.16935	u	8	#N/A	#N/A
TCONS_00039939	0.276148	0.480385	0.181186	0.526907	u	2	#N/A	#N/A
TCONS_00018072	0.448042	0.475069	0.806316	0	x	12	#N/A	#N/A
TCONS_00041073	0.241366	0.470264	0.152031	0	u	2	#N/A	#N/A
TCONS_00001915	0	0.465643	0	0	i	1	#N/A	#N/A
TCONS_00074482	0	0.45633	0.25817	0.536275	u	8	#N/A	#N/A
TCONS_00004873	0.182768	0.452185	0.191869	1.03328	u	1	#N/A	#N/A
TCONS_00075396	0.710845	0.443901	1.52118	0.695557	u	8	#N/A	#N/A
TCONS_00036232	0.0473337	0.439155	0.298144	0	i	18	#N/A	#N/A
TCONS_00008113	0.271202	0.429228	0.569411	0	u	10	#N/A	#N/A
TCONS_00008206	0.302896	0.421532	0.512297	0.513728	u	10	#N/A	#N/A
TCONS_00044094	0.150387	0.418581	0.0789378	0	u	2	#N/A	#N/A
TCONS_00003904	0.278336	0.413176	0.379853	0.330451	u	1	#N/A	#N/A
TCONS_00030832	0.334003	0.413176	0.233756	1.3218	u	16	#N/A	#N/A
TCONS_00042807	0.0316823	0.41152	0.864756	0.268675	u	2	#N/A	#N/A
TCONS_00020204	0	0.409969	0	0.0832724	u	13	#N/A	#N/A
TCONS_00017269	0.0439763	0.408005	0.046166	0	u	12	#N/A	#N/A
TCONS_00004548	0.534706	0.396873	0.486486	0	u	1	#N/A	#N/A
TCONS_00056827	0.290378	0.389145	0.575803	0.87555	i	5	#N/A	#N/A
TCONS_00008441	0.345463	0.387991	0	0.0925143	u	10	#N/A	#N/A
TCONS_00003982	0.409875	0.380275	2.5817	4.56826	i	1	#N/A	#N/A
TCONS_00044656	0.301133	0.372515	0.632254	0.170246	u	2	#N/A	#N/A
TCONS_00060784	0.52845	0.367716	0.392957	0.485485	u	5	#N/A	#N/A
TCONS_00004790	0	0.3638	0.149688	0.241837	u	1	#N/A	#N/A
TCONS_00031985	0.0391323	0.363063	0.164323	0	x	17	#N/A	#N/A
TCONS_00049320	0.141156	0.360146	0.629784	0	i	3	#N/A	#N/A
TCONS_00071813	1.35787	0.359945	0.20364	0.329003	u	7	#N/A	#N/A
TCONS_00069985	0.551333	0.358062	0.752421	3.03904	i	7	#N/A	#N/A
TCONS_00054791	0	0.355942	1.04044	0	x	4	#N/A	#N/A
TCONS_00060420	0.190189	0.352909	0.399318	0.403214	i	5	#N/A	#N/A
TCONS_00035333	0.532049	0.352591	0.239375	0.386736	i	18	#N/A	#N/A
TCONS_00004872	0	0.351324	0.0662542	1.17745	u	1	#N/A	#N/A
TCONS_00029972	0	0.345938	0.33924	0.2108	u	16	#N/A	#N/A
TCONS_00071380	0.12284	0.341906	0.61899	0	u	7	#N/A	#N/A
TCONS_00014243	0.516848	0.338487	1.18092	0.0515649	i	11	#N/A	#N/A
TCONS_00071038	0.2881	0.334118	1.43661	0.366475	u	7	#N/A	#N/A
TCONS_00083732	0.828961	0.329613	1.11888	0.401704	u	X	#N/A	#N/A
TCONS_00054900	0.266078	0.32915	0.83798	0	u	4	#N/A	#N/A
TCONS_00021775	0.049366	0.320607	0.647801	0.795411	u	13	#N/A	#N/A
TCONS_00001421	0.168859	0.31333	0	0	u	1	#N/A	#N/A
TCONS_00038660	0.259628	0.309701	0.467238	0	i	19	#N/A	#N/A
TCONS_00079888	0.331667	0.307715	1.97303	0.187509	i	9	#N/A	#N/A
TCONS_00020205	0.486445	0.300877	0	0	u	13	#N/A	#N/A
TCONS_00052169	0.121611	0.293355	0	0.0825038	x	4	#N/A	#N/A
TCONS_00009224	0.277901	0.28648	0	1.09978	u	10	#N/A	#N/A
TCONS_00045066	0.0759158	0.281734	1.71346	0.0643787	u	2	#N/A	#N/A
TCONS_00055767	0	0.277273	0	0.608251	x	4	#N/A	#N/A
TCONS_00044563	0.0988092	0.275021	0.985427	0.335172	u	2	#N/A	#N/A
TCONS_00057105	0.0767078	0.270439	0.450953	0.0780603	i	5	#N/A	#N/A
TCONS_00082799	0.0519194	0.264935	0.0545047	0.0440291	u	X	#N/A	#N/A
TCONS_00054897	0.123705	0.252497	0.311675	0.083924	x	4	#N/A	#N/A
TCONS_00045039	0	0.242944	0.41234	0	i	2	#N/A	#N/A
TCONS_00024563	0.409186	0.241587	0.039051	1.51419	i	14	#N/A	#N/A
TCONS_00008191	0.388227	0.240127	1.04154	0.365808	u	10	#N/A	#N/A
TCONS_00045079	0.228938	0.236006	0.50738	0.302005	u	2	#N/A	#N/A
TCONS_00029987	0.168186	0.23406	0.397261	0	i	16	#N/A	#N/A
TCONS_00038733	0.303704	0.219156	0.673077	0.114466	x	19	#N/A	#N/A
TCONS_00001914	0	0.216765	0.245271	0.924611	i	1	#N/A	#N/A
TCONS_00039033	0.841769	0.195245	1.32552	2.58768	u	19	#N/A	#N/A
TCONS_00077980	0	0.192454	0	0	u	9	#N/A	#N/A
TCONS_00012638	0.829558	0.177612	0.267958	0.703488	u	11	#N/A	#N/A
TCONS_00003981	0.262865	0.174201	1.73457	2.22917	i	1	#N/A	#N/A
TCONS_00049581	0.653863	0.173327	1.15221	0.23764	u	3	#N/A	#N/A
TCONS_00053088	0.229789	0.170555	0	0	u	4	#N/A	#N/A
TCONS_00009106	1.0569	0.163429	0.647224	3.13698	i	10	#N/A	#N/A
TCONS_00060292	0.0411705	0.152789	0.648307	0.0698274	i	5	#N/A	#N/A
TCONS_00064941	0	0.150439	1.44689	0	u	6	#N/A	#N/A
TCONS_00065545	0.313447	0.145405	0.246791	7.57563	u	6	#N/A	#N/A
TCONS_00072037	0.421075	0.142061	0	0	u	7	#N/A	#N/A
TCONS_00060664	0.454404	0.140529	0.31802	0	u	5	#N/A	#N/A
TCONS_00034632	0.295504	0.137082	0.310218	0.751787	u	17	#N/A	#N/A
TCONS_00080666	0.803252	0.135499	0.229977	0.619255	i	9	#N/A	#N/A
TCONS_00045036	0.14482	0.134361	0.456092	0	i	2	#N/A	#N/A
TCONS_00008342	0	0.126665	0.401301	0.879898	u	10	#N/A	#N/A
TCONS_00027072	0	0.126084	0.507253	0	u	15	#N/A	#N/A
TCONS_00060437	0.0925613	0.120228	0.388681	0.188387	i	5	#N/A	#N/A
TCONS_00071903	0.955206	0.120166	0.407906	0.109836	u	7	#N/A	#N/A
TCONS_00030186	0.580164	0.119615	0.135345	0	x	16	#N/A	#N/A
TCONS_00049657	0.062736	0.116411	0.526878	0.212807	i	3	#N/A	#N/A
TCONS_00008729	0.0403818	0.112397	0.211963	0.479428	u	10	#N/A	#N/A
TCONS_00065007	0	0.106096	0.600241	0	u	6	#N/A	#N/A
TCONS_00054994	0.170606	0.105523	0.776103	0	i	4	#N/A	#N/A
TCONS_00034633	0	0.094937	0	0.347103	u	17	#N/A	#N/A
TCONS_00003980	0.248186	0.0921053	2.18857	0.589313	i	1	#N/A	#N/A
TCONS_00027730	0.400521	0.0825771	0.513901	0.452871	u	15	#N/A	#N/A
TCONS_00076119	0	0.0803713	0.0909407	1.1754	u	8	#N/A	#N/A
TCONS_00071237	0.0598844	0.0740796	0.649617	0.609403	u	7	#N/A	#N/A
TCONS_00004203	0.365204	0.0713326	0.36321	0.130401	i	1	#N/A	#N/A
TCONS_00045067	0.210093	0.0649735	0.404349	0.0593881	u	2	#N/A	#N/A
TCONS_00084162	0.0687368	0.0637729	0	0.699489	i	X	#N/A	#N/A
TCONS_00055065	0.245531	0.0632777	0.329356	0.0694057	u	4	#N/A	#N/A
TCONS_00027634	0.0993265	0.0614357	0.695148	0.842316	u	15	#N/A	#N/A
TCONS_00003882	0	0.0571843	0.549987	0.313611	i	1	#N/A	#N/A
TCONS_00004778	0	0.0533373	0.181055	0.780036	u	1	#N/A	#N/A
TCONS_00027596	0.150387	0.0523226	0.0592033	0.478247	i	15	#N/A	#N/A
TCONS_00004753	0	0.0500606	0.0566439	0.640601	u	1	#N/A	#N/A
TCONS_00018110	0	0.0467126	0.158567	0	u	12	#N/A	#N/A
TCONS_00015565	0	0.0465643	0.158064	0.766106	u	11	#N/A	#N/A
TCONS_00015322	0.0734755	0.0454462	0.102845	0.332316	u	11	#N/A	#N/A
TCONS_00044910	0.338429	0.0448556	1.42112	0.245997	u	2	#N/A	#N/A
TCONS_00024301	0.919664	0.0406309	0.229871	0.222829	i	14	#N/A	#N/A
TCONS_00030441	0	0.0375375	0	0.514659	i	16	#N/A	#N/A
TCONS_00065771	0	0.0352591	0.159583	0.773473	u	6	#N/A	#N/A
TCONS_00060419	0.0372426	0.034553	0.430067	0.126331	x	5	#N/A	#N/A
TCONS_00061211	0	0.0340319	0.346566	1.43089	i	5	#N/A	#N/A
TCONS_00008830	0	0.0255759	0	1.12211	u	10	#N/A	#N/A
TCONS_00003842	0	0	0.526043	0	i	1	#N/A	#N/A
TCONS_00004028	0	0	0.261536	0	u	1	#N/A	#N/A
TCONS_00004072	0.0225367	0	0.828059	0.420458	i	1	#N/A	#N/A
TCONS_00004073	0.088075	0	0.446893	0.22407	i	1	#N/A	#N/A
TCONS_00004346	0.556671	0	0	0	u	1	#N/A	#N/A
TCONS_00004949	0.589173	0	0.103085	0.999269	i	1	#N/A	#N/A
TCONS_00005353	0	0	0	0.280527	u	1	#N/A	#N/A
TCONS_00008967	0	0	0	0.595126	i	10	#N/A	#N/A
TCONS_00008968	0.120377	0	0.168494	1.42916	i	10	#N/A	#N/A
TCONS_00009006	0.366886	0	0.210084	1.92335	u	10	#N/A	#N/A
TCONS_00009157	0	0	0.256319	3.10584	u	10	#N/A	#N/A
TCONS_00009225	0.317778	0	0.542102	1.54954	u	10	#N/A	#N/A
TCONS_00014298	0.129586	0	0.544153	0	u	11	#N/A	#N/A
TCONS_00014340	0.100378	0	0.843005	0.170246	u	11	#N/A	#N/A
TCONS_00014377	0	0	0.482461	0	x	11	#N/A	#N/A
TCONS_00014379	0	0	0.829833	0	x	11	#N/A	#N/A
TCONS_00015321	0	0	0.246181	0.46402	u	11	#N/A	#N/A
TCONS_00018111	0	0	0.215018	0	u	12	#N/A	#N/A
TCONS_00018369	0.244871	0	0	0.155743	u	12	#N/A	#N/A
TCONS_00018792	0.428247	0	0	0.423693	u	12	#N/A	#N/A
TCONS_00024534	0.0329364	0	0.103729	0.502757	u	14	#N/A	#N/A
TCONS_00026959	0	0	0.324312	0	i	15	#N/A	#N/A
TCONS_00026960	0	0	0.280903	0.352978	i	15	#N/A	#N/A
TCONS_00027110	0.189714	0	0.730253	0	u	15	#N/A	#N/A
TCONS_00027732	0	0	0.0965859	0.52015	u	15	#N/A	#N/A
TCONS_00027787	0.0605727	0	0.381533	1.02735	u	15	#N/A	#N/A
TCONS_00027814	0	0	0	0.25882	i	15	#N/A	#N/A
TCONS_00027816	0.34883	0	0	1.7749	u	15	#N/A	#N/A
TCONS_00029896	0.0243785	0	0.511848	0.702904	i	16	#N/A	#N/A
TCONS_00029971	0	0	0.177315	1.23183	u	16	#N/A	#N/A
TCONS_00030602	0	0	0.124944	1.54759	u	16	#N/A	#N/A
TCONS_00030604	0.455901	0	0	1.54647	u	16	#N/A	#N/A
TCONS_00030627	0	0	0	0.860334	x	16	#N/A	#N/A
TCONS_00033759	0.44188	0	0.721594	1.41563	u	17	#N/A	#N/A
TCONS_00033760	0	0	0.485392	0	u	17	#N/A	#N/A
TCONS_00034352	0.0375968	0	0.0789378	0.573897	i	17	#N/A	#N/A
TCONS_00036292	0.290463	0	0.392047	0.140754	u	18	#N/A	#N/A
TCONS_00036872	0	0	0	0.389411	u	18	#N/A	#N/A
TCONS_00044793	0.222147	0	0.777362	0.0627956	u	2	#N/A	#N/A
TCONS_00045033	0.0958731	0	0.32207	0	x	2	#N/A	#N/A
TCONS_00045038	0.14652	0	0.39992	0	i	2	#N/A	#N/A
TCONS_00045078	0	0	0.310945	0	u	2	#N/A	#N/A
TCONS_00045519	0.222392	0	0.357065	0.0665628	u	2	#N/A	#N/A
TCONS_00050296	0	0	0.271705	0.951101	i	3	#N/A	#N/A
TCONS_00050620	0.0617557	0	0	0.837929	i	3	#N/A	#N/A
TCONS_00054899	0.265705	0	0.790318	1.20174	u	4	#N/A	#N/A
TCONS_00055766	0	0	0	0.94796	x	4	#N/A	#N/A
TCONS_00055952	0	0	0.0315826	0.306151	x	4	#N/A	#N/A
TCONS_00061251	0	0	0.0839275	0.406782	u	5	#N/A	#N/A
TCONS_00064896	0	0	0.674661	0.653993	u	6	#N/A	#N/A
TCONS_00071439	0.408363	0	0.79615	0.494718	u	7	#N/A	#N/A
TCONS_00071814	0.276752	0	0	0	u	7	#N/A	#N/A
TCONS_00071924	0.244057	0	0	0	u	7	#N/A	#N/A
TCONS_00072353	0	0	0	0.831433	u	7	#N/A	#N/A
TCONS_00072641	0	0	0	0.904681	u	7	#N/A	#N/A
TCONS_00075324	1.14285	0	0.69986	0.484585	u	8	#N/A	#N/A
TCONS_00076120	0	0	0	0.862178	u	8	#N/A	#N/A
TCONS_00079767	0	0	1.08475	0	u	9	#N/A	#N/A
TCONS_00080173	0.283578	0	0	0	u	9	#N/A	#N/A
TCONS_00080603	0.0701085	0	0.183999	0.832355	u	9	#N/A	#N/A
TCONS_00080755	0	0	0	0.457377	u	9	#N/A	#N/A
TCONS_00054545	0	0.443241	0	0.0852922	u	4	#N/A	NONMMUT074767
TCONS_00054546	0.0950787	0.421459	0.0443613	0	u	4	#N/A	NONMMUT074767
TCONS_00083645	0.138376	0	0.726331	0.117347	u	X	#N/A	NONMMUT074702
TCONS_00082082	0	0.333703	0.926805	0.166373	u	X	#N/A	NONMMUT073663
TCONS_00083772	0.873451	0	0	0	u	X	#N/A	NONMMUT073663
TCONS_00082080	0	0.7534	1.91807	0.516476	u	X	#N/A	NONMMUT073660
TCONS_00083987	0.071943	0.26699	0.415389	0.366058	u	X	#N/A	NONMMUT073660
TCONS_00082081	0.211074	0.93999	0.531802	0.429592	u	X	#N/A	NONMMUT073658
TCONS_00083858	0.649069	0.602196	0.584047	0	u	X	#N/A	NONMMUT073553
TCONS_00083857	0.641195	1.1526	0	1.9711	u	X	#N/A	NONMMUT073549
TCONS_00083704	0.404722	1.87747	1.59328	0	u	X	#N/A	NONMMUT073548
TCONS_00083702	0.323523	0.600318	0.588695	0.365808	u	X	#N/A	NONMMUT073547
TCONS_00083856	1.14804	0	0	0.811308	u	X	#N/A	NONMMUT073546
TCONS_00083701	1.35898	1.76518	0.792582	0.15366	u	X	#N/A	NONMMUT073545
TCONS_00083703	0	0.0986068	0.818211	0.721041	u	X	#N/A	NONMMUT073545
TCONS_00072222	0.0621808	0.0576903	0.261108	0.369117	u	7	#N/A	NONMMUT073542
TCONS_00084117	0	0	0.192611	0.207456	u	X	ftx_mm_1	NONMMUT073505
TCONS_00083190	0	0.28109	0	0	u	X	ftx_mm_1	NONMMUT073504
TCONS_00083186	0	0.353745	0.0714757	0	u	X	ftx_mm_1	NONMMUT073496
TCONS_00083698	0	0.118193	0.347714	0.0648196	u	X	ftx_mm_1	NONMMUT073496
TCONS_00083696	0.107027	0.113484	0.818598	0.440845	u	X	ftx_mm_1	NONMMUT073496
TCONS_00083697	0	0	0.4125	0.16661	u	X	ftx_mm_1	NONMMUT073496
TCONS_00083852	0.271907	0.108116	0	0.230585	u	X	ftx_mm_1	NONMMUT073494
TCONS_00084121	0.137653	0.10217	0.115606	0.653709	u	X	ftx_mm_1	NONMMUT073494
TCONS_00083853	0.462012	0	0.0909407	0	u	X	ftx_mm_1	NONMMUT073494
TCONS_00083700	0.811647	0.851254	1.4448	0	u	X	ftx_mm_1	NONMMUT073492
TCONS_00030277	0.988092	0.146678	0.912817	0.536275	u	16	#N/A	NONMMUT073490
TCONS_00030039	0	0	0.118126	0	u	16	#N/A	NONMMUT073490
TCONS_00082038	0.898265	0.666717	0.188599	0.304701	u	X	jpx_musmusculus_2	NONMMUT073478
TCONS_00082039	0.141789	0.427536	0.223274	0.420843	u	X	jpx_musmusculus_2	NONMMUT073475
TCONS_00083964	0	0.0452011	0	0.45447	u	X	#N/A	NONMMUT073212
TCONS_00083599	0.443256	0.274164	1.00821	0.626489	u	X	#N/A	NONMMUT073078
TCONS_00082817	0	0.955555	0	0	u	X	#N/A	NONMMUT072473
TCONS_00082798	0.793241	1.06115	1.27816	0.469318	u	X	#N/A	NONMMUT072385
TCONS_00082797	0.657207	0.64362	0.498283	1.42429	u	X	#N/A	NONMMUT072374
TCONS_00083811	2.40282	3.72394	1.86318	2.08397	u	X	#N/A	NONMMUT071951
TCONS_00083812	0.495013	0.411425	0.454703	1.06695	u	X	#N/A	NONMMUT071951
TCONS_00083663	0	0.34686	0.31732	0.364262	u	X	#N/A	NONMMUT071951
TCONS_00084051	0.0566309	0.30941	0.495423	0.448229	u	X	#N/A	NONMMUT071951
TCONS_00084052	0.26246	0.0195925	0.072841	0.373514	u	X	#N/A	NONMMUT071951
TCONS_00082615	0.143505	0.355044	0.200867	0	i	X	#N/A	NONMMUT071853
TCONS_00084044	0	0.128289	0	0.547219	i	X	#N/A	NONMMUT071853
TCONS_00078094	0.836119	1.1082	1.03897	0.260468	x	9	#N/A	NONMMUT071558
TCONS_00079835	0.739889	0.126084	0.475549	0.665861	x	9	#N/A	NONMMUT071558
TCONS_00081178	0.113737	0.211047	0.398002	0.707317	u	9	#N/A	NONMMUT071409
TCONS_00036651	0	1.31353	0.371567	10.0051	u	18	#N/A	NONMMUT071408
TCONS_00080470	0.501225	0.271266	0.131546	0.0708421	x	9	#N/A	NONMMUT071331
TCONS_00079805	0.0650595	0.331986	0.478093	0.0551723	u	9	#N/A	NONMMUT071310
TCONS_00080239	1.11252	0.2173	0.122938	0	u	9	#N/A	NONMMUT071310
TCONS_00080240	0.322642	0	0	0	u	9	#N/A	NONMMUT071310
TCONS_00077924	0.243848	0.351926	0.312876	0	x	9	#N/A	NONMMUT071205
TCONS_00077923	0.867593	0.38011	0.632495	0.204373	x	9	#N/A	NONMMUT071204
TCONS_00077926	0.510394	0.307798	0.160743	0	x	9	#N/A	NONMMUT071202
TCONS_00049255	0.535914	0.883933	0.250044	0	u	3	#N/A	NONMMUT071133
TCONS_00081139	0.433136	0.0502321	0.397865	1.01011	u	9	#N/A	NONMMUT070778
TCONS_00076823	0.120072	0.631271	0.336135	0.271531	u	9	#N/A	NONMMUT070646
TCONS_00077554	0.160502	0.496371	0	0	u	9	#N/A	NONMMUT070595
TCONS_00080786	0.193473	0.102572	0.145076	1.07817	u	9	#N/A	NONMMUT070593
TCONS_00079156	0	0.861402	0.29782	0	u	9	#N/A	NONMMUT070453
TCONS_00079155	0.179507	0.261712	0	0.304454	u	9	#N/A	NONMMUT070453
TCONS_00005852	0.114056	0.493825	0	0.021494	u	10	jpx_musmusculus_2	NONMMUT070392
TCONS_00077489	0.356471	0.330728	0.037422	0.181378	u	9	#N/A	NONMMUT070381
TCONS_00080422	5.38195	4.23042	2.58955	5.57827	u	9	#N/A	NONMMUT070358
TCONS_00080420	5.81406	3.58381	2.63373	10.1311	u	9	#N/A	NONMMUT070342
TCONS_00079133	5.70898	5.77204	3.84182	4.46895	u	9	#N/A	NONMMUT070334
TCONS_00080756	0.126307	0.0976549	0	0.285632	x	9	#N/A	NONMMUT070209
TCONS_00080757	0	0	0.104777	0.372413	x	9	#N/A	NONMMUT070209
TCONS_00080758	0.150031	0	0	0.795188	x	9	#N/A	NONMMUT070207
TCONS_00080759	0	0	0.206941	0.401203	x	9	#N/A	NONMMUT070207
TCONS_00079015	0.12473	0.520749	0	0	u	9	#N/A	NONMMUT070044
TCONS_00003146	11.4113	7.27874	18.4685	77.8203	u	1	#N/A	NONMMUT069612
TCONS_00078903	1.59529	3.84156	2.33332	0.790427	u	9	#N/A	NONMMUT069611
TCONS_00078905	1.11472	1.76097	0.759066	0.127745	u	9	#N/A	NONMMUT069611
TCONS_00081063	1.47328	1.39317	0	1.29744	u	9	#N/A	NONMMUT069611
TCONS_00080665	0.0782647	0.0363063	0.123243	0.464594	x	9	#N/A	NONMMUT069516
TCONS_00079723	0	0	0.278643	0	u	9	#N/A	NONMMUT069430
TCONS_00078638	2.50376	1.46014	1.35176	0.121329	x	9	#N/A	NONMMUT069050
TCONS_00078637	0	0.401398	0	0	x	9	#N/A	NONMMUT069049
TCONS_00014432	0.172592	0	0.724745	0.351272	u	11	#N/A	NONMMUT069041
TCONS_00080606	0	0.70055	0	1.12057	u	9	#N/A	NONMMUT069000
TCONS_00079701	0	0	1.29974	0	x	9	#N/A	NONMMUT069000
TCONS_00079700	0	0	1.13676	0	x	9	#N/A	NONMMUT068999
TCONS_00080095	1.88326	0	0	1.34489	x	9	#N/A	NONMMUT068999
TCONS_00078467	1.20349	1.82713	0.574279	0	x	9	#N/A	NONMMUT068690
TCONS_00027754	0.487696	0.150825	0	4.27365	u	15	#N/A	NONMMUT068406
TCONS_00030444	0.196059	0.115755	0	1.81378	i	16	chrf_mm_1	NONMMUT068316
TCONS_00015699	0	0	0	0.658006	u	11	#N/A	NONMMUT067955
TCONS_00075497	0	0.583528	1.23049	0.678829	u	8	#N/A	NONMMUT067781
TCONS_00075819	0.646711	0.372978	0.403678	0	u	8	#N/A	NONMMUT067781
TCONS_00076387	0	0.215271	0.265724	0.250428	u	8	#N/A	NONMMUT067781
TCONS_00075496	0	0.213954	1.04906	0.130375	u	8	#N/A	NONMMUT067781
TCONS_00075494	0	0.071989	0.264732	0.0329003	u	8	#N/A	NONMMUT067772
TCONS_00062967	0.515272	2.10781	0.885156	0.993101	x	6	#N/A	NONMMUT067673
TCONS_00075487	0.37867	0.109789	0.447216	0.0401403	u	8	#N/A	NONMMUT067399
TCONS_00075813	0.153863	0.053532	0	0	u	8	#N/A	NONMMUT067399
TCONS_00076338	0.44874	0.288231	0.217424	0.643998	u	8	#N/A	NONMMUT067070
TCONS_00075297	0.442223	0.1436	0.162485	0.337515	x	8	malat1_musmusculus_2	NONMMUT066965
TCONS_00075293	0.172781	0.106869	0.604615	0	u	8	#N/A	NONMMUT066937
TCONS_00015227	1.03614	1.36444	0.666674	2.38092	u	11	#N/A	NONMMUT066868
TCONS_00014059	0.919155	0.639583	1.2544	2.57225	u	11	#N/A	NONMMUT066868
TCONS_00076035	0	0.0527617	0.358201	0.675166	u	8	#N/A	NONMMUT066756
TCONS_00074844	0	0.436757	0.494194	0.266141	u	8	crnde_mm_2	NONMMUT066702
TCONS_00074845	0.407986	0.425838	0	0.345984	u	8	crnde_mm_2	NONMMUT066702
TCONS_00075768	0.410044	0	0	0	u	8	crnde_mm_2	NONMMUT066701
TCONS_00075443	0.196147	0.218379	0.617742	0	u	8	crnde_mm_1	NONMMUT066699
TCONS_00075767	0.19587	0.129803	0	0.189832	u	8	crnde_mm_1	NONMMUT066699
TCONS_00076292	0.585536	0	0	0.620688	u	8	crnde_mm_1	NONMMUT066699
TCONS_00075766	0.517572	0.392887	0.444554	0.0798028	u	8	crnde_mm_2	NONMMUT066696
TCONS_00076291	0	0	0	0.740256	u	8	crnde_mm_2	NONMMUT066696
TCONS_00080708	0	0.078912	0	0.504899	u	9	#N/A	NONMMUT066583
TCONS_00075277	0	0.508976	1.15182	0	u	8	linc1257_musmusculus_2	NONMMUT066508
TCONS_00075269	1.79479	1.27546	1.0423	4.98709	i	8	#N/A	NONMMUT066426
TCONS_00076003	0.147925	0.0514658	0	0.376333	u	8	malat1_musmusculus_2	NONMMUT066393
TCONS_00076001	0	0.113046	0.0213188	0.447757	u	8	#N/A	NONMMUT066391
TCONS_00076002	0.0859678	0.0957114	0.0721987	0.524902	u	8	#N/A	NONMMUT066391
TCONS_00034904	0	0.0394825	0.134024	1.66007	x	17	#N/A	NONMMUT066355
TCONS_00037956	0.126223	0.526986	0.0331271	0	u	19	#N/A	NONMMUT066343
TCONS_00075253	2.86824	2.47103	2.07906	0.926608	u	8	#N/A	NONMMUT066257
TCONS_00073593	0.528141	0.709211	0.0729524	0.09429	x	8	#N/A	NONMMUT066254
TCONS_00075572	0.631514	0.200653	0.208877	0.161396	x	8	#N/A	NONMMUT066254
TCONS_00073594	0	0.0875978	0.605718	0.0355856	x	8	#N/A	NONMMUT066254
TCONS_00075981	0.0638337	0.0789651	0.312723	0.433062	x	8	#N/A	NONMMUT066254
TCONS_00075980	0	0	0	0.556205	x	8	#N/A	NONMMUT066254
TCONS_00073540	0.63579	0.791297	1.12327	0.31561	x	8	#N/A	NONMMUT066136
TCONS_00073539	0	0.246517	0	0	x	8	#N/A	NONMMUT066136
TCONS_00021360	0.768774	0.460165	0.468612	0.168243	u	13	#N/A	NONMMUT065985
TCONS_00056280	0.0728547	0.811121	0.229447	0	u	5	#N/A	NONMMUT065766
TCONS_00075924	0.0429022	0.915491	0.135115	0.509352	u	8	#N/A	NONMMUT065719
TCONS_00075541	0.484691	0.423236	0.568687	0.531922	u	8	adapt33_musmusculus_3	NONMMUT065707
TCONS_00076188	3.28958	5.96349	4.38488	14.9026	u	8	#N/A	NONMMUT065433
TCONS_00074430	0.580164	2.00355	1.28578	1.74932	u	8	#N/A	NONMMUT065433
TCONS_00076187	0.0306088	0.0770813	0.22034	3.04811	u	8	#N/A	NONMMUT065433
TCONS_00075895	0	0.204786	0.057929	1.68463	u	8	#N/A	NONMMUT065344
TCONS_00075894	0.0580164	0	0.274073	0.491995	u	8	#N/A	NONMMUT065344
TCONS_00075209	1.06791	2.19581	1.22714	2.32524	u	8	#N/A	NONMMUT065266
TCONS_00075535	1.64913	0.456069	1.18191	0.107578	u	8	#N/A	NONMMUT065266
TCONS_00075861	0.497066	0.256206	0	0.515198	u	8	#N/A	NONMMUT064976
TCONS_00075192	0.292768	0.452709	1.02449	0	u	8	#N/A	NONMMUT064965
TCONS_00075520	0.824842	0	0.252558	1.10752	u	8	#N/A	NONMMUT064826
TCONS_00075848	0.292768	0.814876	0.71714	0.993101	u	8	#N/A	NONMMUT064716
TCONS_00072999	0	0.672712	0	0	u	8	#N/A	NONMMUT064716
TCONS_00075181	0	0.509161	0.808783	0	u	8	malat1_musmusculus_2	NONMMUT064716
TCONS_00075515	1.19389	0.297762	0.835561	0.174186	u	8	malat1_musmusculus_2	NONMMUT064716
TCONS_00075183	0.470729	0.260182	1.41942	0.135895	u	8	malat1_musmusculus_2	NONMMUT064716
TCONS_00075182	0	0.088627	0.877467	0	u	8	malat1_musmusculus_2	NONMMUT064716
TCONS_00075516	0.533244	0	0.229007	0	u	8	malat1_musmusculus_2	NONMMUT064716
TCONS_00074251	0.719574	0.746151	1.68855	0.646114	i	8	#N/A	NONMMUT064710
TCONS_00075682	2.39347	1.51937	0.264489	0	u	8	#N/A	NONMMUT064418
TCONS_00070968	0.062488	1.04356	0	0.211966	u	7	#N/A	NONMMUT064381
TCONS_00072827	0.109081	0.128191	0.244293	0.505687	x	7	kcnq1ot1_homosapiens_1	NONMMUT064303
TCONS_00070775	0.728967	0.901765	0.765264	0.257577	i	7	#N/A	NONMMUT064107
TCONS_00070711	1.14706	1.11049	1.15182	1.26879	i	7	#N/A	NONMMUT063965
TCONS_00071495	0.670705	0.488926	2.31348	0	i	7	#N/A	NONMMUT063965
TCONS_00070712	0.151432	0.309091	0.254355	0.719142	i	7	#N/A	NONMMUT063965
TCONS_00072797	0.204609	0.177177	0.0572793	0.416434	i	7	#N/A	NONMMUT063916
TCONS_00072004	0.607084	0.187747	0.212437	0	u	7	#N/A	NONMMUT063697
TCONS_00070467	0.325968	0.475244	0.244428	0.31592	u	7	#N/A	NONMMUT063507
TCONS_00072720	0.347461	2.04167	0.486349	0.982188	u	7	#N/A	NONMMUT063181
TCONS_00071969	9.49223	2.00429	2.13042	1.55442	u	7	#N/A	NONMMUT063181
TCONS_00071453	0	0.152145	0	0	u	7	#N/A	NONMMUT063115
TCONS_00071452	0.567017	0	2.41347	0	u	7	#N/A	NONMMUT063115
TCONS_00030440	0.0744851	0	0.175936	0.852733	i	16	malat1_musmusculus_2	NONMMUT062952
TCONS_00030139	4.18908	1.9699	2.95186	32.5561	u	16	#N/A	NONMMUT062948
TCONS_00015078	0.567387	0.0717835	0.0812235	0.174967	x	11	#N/A	NONMMUT062948
TCONS_00071669	1.26018	0.744017	1.86412	1.94302	u	7	#N/A	NONMMUT062870
TCONS_00038934	0.782324	0.362914	0.20532	0	u	19	#N/A	NONMMUT062804
TCONS_00069932	0	0.894818	0	0	u	7	#N/A	NONMMUT062737
TCONS_00072655	0.117761	0	0	0.699054	u	7	#N/A	NONMMUT062737
TCONS_00071417	0.497791	0.273684	0.793543	0.250157	u	7	#N/A	NONMMUT062736
TCONS_00069860	0.367052	0.535142	0.165141	0	x	7	#N/A	NONMMUT062524
TCONS_00071657	0.602983	0.384614	0	0.255673	u	7	#N/A	NONMMUT062452
TCONS_00071112	0	0	0.359063	0	u	7	#N/A	NONMMUT062452
TCONS_00071113	0.501276	0	1.09295	0.130799	u	7	#N/A	NONMMUT062452
TCONS_00071395	0	0.208053	1.0986	0.633894	i	7	#N/A	NONMMUT062369
TCONS_00084138	0.0222983	0	0.0468171	0.453829	i	X	#N/A	NONMMUT062319
TCONS_00071389	0.943505	0.427009	0.676429	0.468362	u	7	#N/A	NONMMUT062264
TCONS_00039147	0.0140341	0.0130207	0.132597	0.547462	u	19	adapt33_musmusculus_3	NONMMUT061743
TCONS_00071086	0.603415	0.671806	1.647	1.43279	u	7	#N/A	NONMMUT061366
TCONS_00071071	0.561283	0.972065	0.432103	0.126929	i	7	#N/A	NONMMUT061264
TCONS_00071073	0	0.260375	0.392821	0	x	7	#N/A	NONMMUT061264
TCONS_00071072	0.159232	0.168838	0.764163	0.0385809	x	7	#N/A	NONMMUT061264
TCONS_00071074	0.032698	0.121347	0.480565	0.388203	x	7	#N/A	NONMMUT061264
TCONS_00072175	0.36251	0.336331	0.169138	1.50294	x	7	#N/A	NONMMUT061093
TCONS_00072156	0.457509	0.471632	1.5476	0.431089	x	7	#N/A	NONMMUT060613
TCONS_00071301	0.238454	0.575206	1.75229	0.242658	u	7	#N/A	NONMMUT060378
TCONS_00067366	0.344345	0.46982	0.51034	0.0343546	u	7	malat1_musmusculus_2	NONMMUT060286
TCONS_00071587	0.603909	0.120064	0.0905685	0.292646	x	7	#N/A	NONMMUT060277
TCONS_00072103	0.205763	0.381807	0	1.04696	x	7	#N/A	NONMMUT060244
TCONS_00071285	0.181024	0.72779	0.823499	1.02342	x	7	#N/A	NONMMUT060235
TCONS_00066465	0.838092	0.989632	1.27974	0	i	7	#N/A	NONMMUT060177
TCONS_00072093	0	0.0589067	0.0666533	1.18454	u	7	#N/A	NONMMUT060147
TCONS_00071795	2.04237	2.24578	1.19115	0.128295	x	7	#N/A	NONMMUT060122
TCONS_00037756	0.34262	0.544932	0.154149	0	x	19	#N/A	NONMMUT060063
TCONS_00071538	0.717448	0.499227	0	0.217291	u	7	#N/A	NONMMUT059689
TCONS_00071537	1.08605	1.07632	0	0	u	7	#N/A	NONMMUT059687
TCONS_00065032	0.525232	0.19492	0.551384	0	u	6	#N/A	NONMMUT059381
TCONS_00027954	0	0.0911041	0	1.99854	u	15	#N/A	NONMMUT059253
TCONS_00066078	0.0420465	0.07802	0	0.713131	u	6	#N/A	NONMMUT059090
TCONS_00059306	0.104353	0.484085	0.109549	0.176988	x	5	#N/A	NONMMUT058886
TCONS_00064568	1.70029	1.57751	2.88339	6.54399	u	6	#N/A	NONMMUT058860
TCONS_00066049	0.118645	0.495347	0	0.503072	x	6	#N/A	NONMMUT058730
TCONS_00065190	0.230375	0.374041	1.20923	1.17218	x	6	#N/A	NONMMUT058730
TCONS_00064468	0.0898265	0	0	0.152351	x	6	#N/A	NONMMUT058730
TCONS_00066051	0.117761	0	0.0618125	0.699054	x	6	#N/A	NONMMUT058730
TCONS_00066050	0	0	0	0.720799	x	6	#N/A	NONMMUT058729
TCONS_00063011	0.156143	1.23137	0	0.264827	u	6	#N/A	NONMMUT058563
TCONS_00065726	0.298036	0	0	0.367626	u	6	#N/A	NONMMUT058563
TCONS_00065175	3.99397	9.70131	10.0162	5.3157	u	6	#N/A	NONMMUT058396
TCONS_00065472	0.68524	0.45411	0.0513829	0.166029	u	6	#N/A	NONMMUT058316
TCONS_00047272	0.114045	0.343879	0	0.338496	u	3	#N/A	NONMMUT057964
TCONS_00065148	0.151528	0.937237	1.21956	0	u	6	#N/A	NONMMUT057768
TCONS_00004246	0.433136	0.182662	0.12401	0	u	1	#N/A	NONMMUT057655
TCONS_00037896	0	0.335263	0	0	u	19	#N/A	NONMMUT057485
TCONS_00037895	0	0.3321	0	0	u	19	#N/A	NONMMUT057485
TCONS_00081334	0.408866	0	0.044023	0	u	JH584304.1	jpx_musmusculus_2	NONMMUT057485
TCONS_00004912	0.0381871	0.283435	0.120266	0.453372	u	1	#N/A	NONMMUT056998
TCONS_00064945	1.21611	0.967105	1.04869	3.46221	x	6	#N/A	NONMMUT056945
TCONS_00065604	0.550853	0	0	0.653993	u	6	#N/A	NONMMUT056773
TCONS_00065605	0.140842	0.261341	0.369636	1.19438	u	6	#N/A	NONMMUT056772
TCONS_00069677	0.339623	1.07133	0.10696	0	u	7	ak139328_mm_1	NONMMUT056705
TCONS_00062264	2.60517	4.50297	1.29252	1.33161	i	6	#N/A	NONMMUT056532
TCONS_00062265	1.63684	3.00022	0.733439	0.47398	i	6	#N/A	NONMMUT056532
TCONS_00064926	0.777515	0.188929	1.51586	1.28731	i	6	#N/A	NONMMUT056532
TCONS_00065097	0	0.42684	0.263439	0	u	6	#N/A	NONMMUT056489
TCONS_00065561	0	0.312634	0.648538	1.04778	u	6	#N/A	NONMMUT056408
TCONS_00064908	0.497153	0	0.897681	0	u	6	#N/A	NONMMUT056408
TCONS_00062171	1.28004	2.0207	1.74491	1.16652	u	6	#N/A	NONMMUT056179
TCONS_00065855	0.251684	0.717821	0.391431	0	u	6	pint_mm_1	NONMMUT056166
TCONS_00065865	0.701063	0	0.437316	1.9128	u	6	pint_mm_1	NONMMUT056166
TCONS_00065079	0.400965	1.27546	1.44319	1.74872	u	6	pint_mm_1	NONMMUT056160
TCONS_00065401	1.09441	0.927082	0.32469	0.766683	u	6	pint_mm_1	NONMMUT056160
TCONS_00065083	0.230795	0.107064	0.848005	0	u	6	pint_mm_1	NONMMUT056160
TCONS_00065403	0.197003	0.045694	0	0.13922	u	6	pint_mm_1	NONMMUT056160
TCONS_00065405	0.37268	0	0.102957	1.86299	u	6	pint_mm_1	NONMMUT056160
TCONS_00065076	0.231471	0.0322132	0.437394	1.43294	u	6	pint_mm_1	NONMMUT056155
TCONS_00065400	0.275632	0.0547986	0	0	u	6	#N/A	NONMMUT056153
TCONS_00063636	0.131719	0.37826	0	0	u	6	pint_mm_1	NONMMUT056153
TCONS_00065227	0.515526	0	0	0	u	6	#N/A	NONMMUT055610
TCONS_00063442	1.59184	1.31865	4.20761	4.35512	u	6	#N/A	NONMMUT055555
TCONS_00063441	2.65911	2.62304	1.17115	0.647988	u	6	#N/A	NONMMUT055554
TCONS_00060547	0.864672	1.95137	0.981326	0.951263	i	5	#N/A	NONMMUT055494
TCONS_00058089	0.199699	1.17342	0	0.2258	u	5	#N/A	NONMMUT055359
TCONS_00058088	0	0.757861	0	0	u	5	#N/A	NONMMUT055359
TCONS_00055720	0.197413	0.702099	0	0.948665	u	4	malat1_musmusculus_2	NONMMUT055336
TCONS_00060778	1.4875	0.63696	0.840845	0.129379	u	5	#N/A	NONMMUT055306
TCONS_00060276	1.06666	0.989632	1.67966	0.258446	u	5	#N/A	NONMMUT055150
TCONS_00041193	1.26723	0.974983	0.5516	0.576639	i	2	#N/A	NONMMUT054924
TCONS_00044819	0.783132	0.363288	1.54149	0	u	2	#N/A	NONMMUT054897
TCONS_00044820	0	0.298327	1.46276	0	u	2	#N/A	NONMMUT054897
TCONS_00060739	1.35631	3.53914	0.800912	1.72528	u	5	#N/A	NONMMUT054893
TCONS_00060740	4.59303	0	0	0.954409	u	5	#N/A	NONMMUT054892
TCONS_00079832	0	0.0654263	0.314629	0	u	9	malat1_musmusculus_2	NONMMUT054535
TCONS_00061397	0	0	0.0859931	1.59771	u	5	#N/A	NONMMUT054532
TCONS_00060988	1.43981	0.632762	0.338099	1.96002	u	5	#N/A	NONMMUT054409
TCONS_00060702	0.511633	0.158228	0.358073	0.404954	i	5	#N/A	NONMMUT054386
TCONS_00033780	0	0	0.383536	0.168994	u	17	#N/A	NONMMUT054373
TCONS_00059277	7.24233	7.37485	2.967	2.39676	u	5	#N/A	NONMMUT054011
TCONS_00057238	0.376416	0.567503	0.395159	0.478817	u	5	#N/A	NONMMUT053711
TCONS_00008894	0.0673819	0.0390724	0.0618949	1.29997	u	10	#N/A	NONMMUT053711
TCONS_00061280	0	0.124479	0	0.379261	u	5	#N/A	NONMMUT053506
TCONS_00060903	1.87589	1.71945	1.10328	1.85914	u	5	adapt33_musmusculus_3	NONMMUT053303
TCONS_00061702	2.04688	1.09946	0.904759	2.10125	u	5	adapt33_musmusculus_2	NONMMUT053299
TCONS_00061691	0.581006	0.709273	0.674139	2.23016	u	5	#N/A	NONMMUT053187
TCONS_00060396	0.704704	0.567784	1.75214	0.345984	u	5	#N/A	NONMMUT053186
TCONS_00056882	0.0388439	0.162174	0.122334	0.164703	u	5	#N/A	NONMMUT052750
TCONS_00016098	0.224931	0.268313	0.168665	0.762992	i	11	#N/A	NONMMUT052456
TCONS_00058628	1.17167	1.10216	3.05796	0.80041	x	5	#N/A	NONMMUT052329
TCONS_00058629	0.683283	0.713181	3.24581	0.608415	x	5	#N/A	NONMMUT052329
TCONS_00061609	0.277511	0.321838	0.819364	0.470674	u	5	#N/A	NONMMUT052329
TCONS_00058616	0.101997	0.252349	0	0	u	5	#N/A	NONMMUT052323
TCONS_00060353	0.0484705	0.0899403	0.50884	0.0822087	u	5	#N/A	NONMMUT052323
TCONS_00056741	0.114769	0.479165	0	0	u	5	#N/A	NONMMUT052281
TCONS_00061188	0.334592	0.2173	0.175626	0.453989	u	5	#N/A	NONMMUT052281
TCONS_00061186	0.523245	0.208053	0	0.887452	u	5	#N/A	NONMMUT052281
TCONS_00061189	0	0	0.276193	0.365089	u	5	#N/A	NONMMUT052281
TCONS_00061593	0.178908	0.343041	0.175295	0.606874	u	5	#N/A	NONMMUT052000
TCONS_00061592	0	0	0.0939789	0.668066	u	5	#N/A	NONMMUT052000
TCONS_00061567	0	0.994425	0.595693	0.855473	u	5	#N/A	NONMMUT051781
TCONS_00060827	0.672171	0.274397	0.423384	0	u	5	#N/A	NONMMUT051780
TCONS_00060086	0.0597147	0.138506	0.407473	0.455757	u	5	malat1_musmusculus_2	NONMMUT051600
TCONS_00060796	0.842236	0	0.147362	0.11904	u	5	#N/A	NONMMUT051493
TCONS_00060797	2.00225	1.62545	0.262744	0.707486	u	5	#N/A	NONMMUT051488
TCONS_00060794	0.660563	0.245144	0.138691	0.37345	u	5	#N/A	NONMMUT051470
TCONS_00055818	0.395731	0.0367153	0	2.01355	u	4	#N/A	NONMMUT050694
TCONS_00055819	0.176642	0	0	1.11278	u	4	#N/A	NONMMUT050694
TCONS_00055481	0.914283	0.565504	3.03939	3.23057	u	4	#N/A	NONMMUT050678
TCONS_00055238	2.34214	0.543251	2.66366	0.165517	u	4	#N/A	NONMMUT050389
TCONS_00044577	0.0604569	0	0.44427	0	u	2	#N/A	NONMMUT050157
TCONS_00055191	25.6862	19.1817	20.619	29.5389	u	4	#N/A	NONMMUT049837
TCONS_00055190	42.3207	23.5505	37.9286	50.8523	u	4	#N/A	NONMMUT049833
TCONS_00052088	4.45951	5.41292	2.81598	5.91437	u	4	#N/A	NONMMUT049830
TCONS_00052023	0	0.998542	0.64127	0	u	4	#N/A	NONMMUT049631
TCONS_00055182	0.249952	0.154601	0	0.0353277	u	4	#N/A	NONMMUT049631
TCONS_00055183	1.08629	0.125981	0.325824	0	u	4	#N/A	NONMMUT049631
TCONS_00055714	0.0867857	0	0	0.539709	u	4	#N/A	NONMMUT049631
TCONS_00054770	0.131199	0.30431	1.17072	0.778822	u	4	linc1257_musmusculus_2	NONMMUT049611
TCONS_00055181	1.00644	0.466878	0.44023	1.13798	u	4	linc1257_musmusculus_2	NONMMUT049610
TCONS_00068398	0.480608	0.516305	0.663867	0.42902	u	7	#N/A	NONMMUT049323
TCONS_00055140	2.92326	1.16235	0.751547	0.607103	u	4	#N/A	NONMMUT048763
TCONS_00054933	0	0	0.476745	0.365861	u	4	#N/A	NONMMUT048656
TCONS_00021854	0.0625057	0.0662763	0.131236	0.969262	u	13	beta-mhc-as-transcripts_mm_1	NONMMUT048519
TCONS_00054927	0.227802	0.0845404	0.908751	1.08182	u	4	#N/A	NONMMUT048343
TCONS_00054712	0.260835	0.188221	0.97359	0.294926	u	4	#N/A	NONMMUT048176
TCONS_00054714	0	0.146923	0.498731	0.0895283	u	4	#N/A	NONMMUT048176
TCONS_00054710	0.0585536	0.2173	0.491753	0.0993101	u	4	#N/A	NONMMUT048163
TCONS_00054711	0.131199	0	0.413195	0	u	4	#N/A	NONMMUT048163
TCONS_00055987	0	0	0	0.303323	u	4	#N/A	NONMMUT048135
TCONS_00055986	0.487278	1.95905	0	3.9486	u	4	#N/A	NONMMUT048052
TCONS_00053382	0	3.12736	1.54504	0	u	4	#N/A	NONMMUT048051
TCONS_00055594	0	0.0367844	0.291352	0.470711	x	4	#N/A	NONMMUT047909
TCONS_00053242	0.197208	0.975818	0.138018	0.111492	u	4	#N/A	NONMMUT047641
TCONS_00051345	0	0.549138	0	0.0528349	u	4	#N/A	NONMMUT047634
TCONS_00054689	0	0	0.745918	0	u	4	#N/A	NONMMUT047362
TCONS_00055944	0.0469124	0	0.0246241	0.39783	u	4	#N/A	NONMMUT047194
TCONS_00055997	20.9391	31.9102	20.3044	33.2319	u	4	#N/A	NONMMUT047138
TCONS_00054920	0	0	2.73845	2.81544	u	4	#N/A	NONMMUT047138
TCONS_00055320	1.04275	0.686576	1.83623	0.456404	x	4	#N/A	NONMMUT046984
TCONS_00055319	0.53538	0.175312	0.330611	0.0534138	x	4	#N/A	NONMMUT046984
TCONS_00052855	0.832077	0.771988	0.262053	0.28225	u	4	linc1609_musmusculus_2	NONMMUT046772
TCONS_00028380	0.780296	0.881325	0.854764	0.834333	x	16	#N/A	NONMMUT046690
TCONS_00055298	0.513202	1.58713	2.06523	0.483566	u	4	#N/A	NONMMUT046615
TCONS_00069984	0.421265	0.603014	0.0379064	0.0408279	i	7	malat1_musmusculus_2	NONMMUT046606
TCONS_00069983	0	0.382066	0.851111	0.654792	i	7	malat1_musmusculus_2	NONMMUT046606
TCONS_00054869	0.0559627	0	0.646242	0.379663	i	4	#N/A	NONMMUT046591
TCONS_00050942	0.221776	0.41152	0	0	u	4	#N/A	NONMMUT046311
TCONS_00050943	0	0.394901	0	0	u	4	#N/A	NONMMUT046311
TCONS_00054655	0.63969	0.381531	0.52764	1.16244	x	4	#N/A	NONMMUT046224
TCONS_00055509	0	0	0	0.669413	u	4	#N/A	NONMMUT046115
TCONS_00008094	0.938462	0.33488	0.530487	0.408124	i	10	linc1610_musmusculus_1	NONMMUT046005
TCONS_00084023	0.0921835	0	0.387094	1.87618	x	X	#N/A	NONMMUT045996
TCONS_00017590	0	0.514658	0.0363962	0	u	12	#N/A	NONMMUT045981
TCONS_00036836	0.0623648	0.231444	0	1.05774	u	18	#N/A	NONMMUT045935
TCONS_00027071	0	0.200699	0.340639	0	u	15	#N/A	NONMMUT045672
TCONS_00027731	0	0.02862	0.194302	0.680153	u	15	#N/A	NONMMUT045672
TCONS_00050496	0	0	0	0.290506	u	3	malat1_musmusculus_2	NONMMUT045331
TCONS_00050795	0	0	0.0940321	0.531717	u	3	#N/A	NONMMUT045085
TCONS_00060226	0	0.643726	0.624326	0	u	5	#N/A	NONMMUT045071
TCONS_00018925	0.113492	1.38991	0	0	u	13	#N/A	NONMMUT044890
TCONS_00049784	0.142642	0.352909	1.09813	0.161286	u	3	#N/A	NONMMUT044818
TCONS_00016707	0	0.609042	0.114856	0	u	12	#N/A	NONMMUT044793
TCONS_00049606	5.11013	3.03726	3.18522	2.30219	u	3	#N/A	NONMMUT044347
TCONS_00049752	0.225726	0.418849	0.510386	0.235596	u	3	#N/A	NONMMUT044332
TCONS_00064573	0.113601	0.878309	0.198763	0	u	6	malat1_musmusculus_2	NONMMUT043897
TCONS_00050321	0	0.0501034	0	0.320574	u	3	#N/A	NONMMUT043766
TCONS_00050322	0.0596021	0	0.0938549	1.11197	u	3	#N/A	NONMMUT043764
TCONS_00050050	1.23568	0.202314	0.381533	0.369845	x	3	#N/A	NONMMUT043746
TCONS_00050631	0	0.194533	0.132069	0.426744	x	3	#N/A	NONMMUT043745
TCONS_00050049	0.726872	0.43353	0.545047	0.176116	i	3	linc1257_musmusculus_2	NONMMUT043686
TCONS_00050623	0.073023	0	0.229977	0.557329	x	3	#N/A	NONMMUT043672
TCONS_00015589	0	0	0	0.826015	u	11	#N/A	NONMMUT043667
TCONS_00049696	0.617557	0.916735	1.55594	0.418964	u	3	#N/A	NONMMUT043471
TCONS_00048412	0.257588	0.597465	0.135207	0	u	3	#N/A	NONMMUT043367
TCONS_00048413	0	0.519455	0	0.049979	u	3	#N/A	NONMMUT043367
TCONS_00047018	0.215095	0.665205	0.225805	0.121604	u	3	#N/A	NONMMUT043234
TCONS_00073996	0.321985	1.73265	0.743639	0.436884	u	8	#N/A	NONMMUT043136
TCONS_00046948	0	1.21388	0	0	u	3	#N/A	NONMMUT042969
TCONS_00046947	0.0143397	0.864766	0.180644	0.462096	u	3	#N/A	NONMMUT042969
TCONS_00050218	0.0383105	0.189567	0.0402181	0.38986	u	3	#N/A	NONMMUT042969
TCONS_00049847	0.679101	0.126012	0.0285166	0.0460717	u	3	#N/A	NONMMUT042969
TCONS_00050219	0.0835375	0	0	0.389631	u	3	#N/A	NONMMUT042969
TCONS_00048110	0.562472	1.45373	0.379593	0	x	3	#N/A	NONMMUT041990
TCONS_00048109	0	0.231771	0	0	x	3	#N/A	NONMMUT041990
TCONS_00050530	0	0.0502321	0.113676	0.642795	u	3	#N/A	NONMMUT041990
TCONS_00045658	6.06275	4.49213	15.0718	17.3522	u	2	#N/A	NONMMUT041835
TCONS_00044442	4.23832	3.35639	8.86149	5.62442	u	2	#N/A	NONMMUT041835
TCONS_00044443	1.96336	2.63721	3.35317	6.46114	u	2	#N/A	NONMMUT041835
TCONS_00045654	0.658059	2.21878	4.09441	0	u	2	#N/A	NONMMUT041835
TCONS_00045091	0	0	1.51789	0.161691	u	2	#N/A	NONMMUT041835
TCONS_00045645	4.2717	3.86607	3.27537	2.3795	i	2	linc1609_musmusculus_2	NONMMUT041638
TCONS_00046638	0	0.346029	0	0.70285	u	2	#N/A	NONMMUT041595
TCONS_00045644	0.886512	0.0913879	0.258515	0.167064	u	2	#N/A	NONMMUT041595
TCONS_00045080	0.0580164	0	0.730862	0.098399	u	2	#N/A	NONMMUT041587
TCONS_00045081	0	0	1.2329	0.459664	u	2	#N/A	NONMMUT041583
TCONS_00046636	0	0	0	0.335172	u	2	#N/A	NONMMUT041583
TCONS_00046637	0	0	0	0.294656	u	2	#N/A	NONMMUT041583
TCONS_00045643	0.383725	0.106804	0	0	u	2	#N/A	NONMMUT041579
TCONS_00046634	0	0	0	0.247416	u	2	#N/A	NONMMUT041579
TCONS_00041783	0.38612	0.437844	0.270231	0	u	2	#N/A	NONMMUT041528
TCONS_00045641	0.575263	0.362167	0.215681	0	u	2	#N/A	NONMMUT041527
TCONS_00044343	0	0.115222	0.338974	0.0842537	u	2	#N/A	NONMMUT041527
TCONS_00044772	0.420962	0.998102	1.17846	0.951967	u	2	#N/A	NONMMUT041307
TCONS_00044774	0	0.11618	0.180756	0	u	2	#N/A	NONMMUT041307
TCONS_00003871	0.714104	1.17784	0.999548	1.14387	u	1	#N/A	NONMMUT041273
TCONS_00044251	0.0950469	0.323338	0.133039	0	u	2	#N/A	NONMMUT041264
TCONS_00003604	0	0.234882	0.167855	0	u	1	malat1_musmusculus_2	NONMMUT041142
TCONS_00003605	0.130477	0.201757	0.167413	0.0491769	u	1	malat1_musmusculus_2	NONMMUT041142
TCONS_00031883	0.248968	0.577471	0.52273	0	u	17	#N/A	NONMMUT041095
TCONS_00045606	66.7403	42.4538	50.8284	49.2823	u	2	#N/A	NONMMUT040860
TCONS_00045605	38.1683	17.5047	21.9012	37.9585	u	2	#N/A	NONMMUT040856
TCONS_00044092	8.82902	6.33129	6.7777	9.88941	u	2	#N/A	NONMMUT040855
TCONS_00045048	4.03223	3.05606	2.50403	3.27496	u	2	#N/A	NONMMUT040855
TCONS_00044081	0	0.918246	0	0	u	2	#N/A	NONMMUT040841
TCONS_00045046	0.253357	0.282072	1.80861	0.515649	u	2	#N/A	NONMMUT040841
TCONS_00045040	0	0.0832214	0.564993	0.152135	i	2	#N/A	NONMMUT040779
TCONS_00045600	0.504174	0.0668235	0.0378056	0	i	2	#N/A	NONMMUT040779
TCONS_00044743	0.299622	0.032704	1.20266	0	i	2	#N/A	NONMMUT040776
TCONS_00046552	3.0036	2.56074	2.42878	2.96018	x	2	#N/A	NONMMUT040693
TCONS_00043943	0	0.49798	0.512243	0.0827584	x	2	#N/A	NONMMUT040565
TCONS_00054792	0.392956	0.169268	0.471454	0.214224	x	4	#N/A	NONMMUT040401
TCONS_00046511	0	0.0166113	0.187958	0.971732	i	2	#N/A	NONMMUT040089
TCONS_00060131	0.206764	0.472202	1.23557	0.188829	u	5	#N/A	NONMMUT039904
TCONS_00043710	0.353566	0.890376	0.212098	0	u	2	#N/A	NONMMUT039841
TCONS_00044982	2.20597	2.72889	3.24214	2.4943	u	2	#N/A	NONMMUT039735
TCONS_00045552	0.525232	0	0.110277	0.445411	u	2	#N/A	NONMMUT039731
TCONS_00043686	0.156375	0.464262	0.0328322	0.159132	u	2	#N/A	NONMMUT039726
TCONS_00043685	0.38627	1.07512	0.057929	0.187181	u	2	#N/A	NONMMUT039724
TCONS_00025855	0.101389	0.483774	0	0.0245659	u	15	#N/A	NONMMUT039716
TCONS_00025856	0.18718	0.213738	0.0755768	0	u	15	#N/A	NONMMUT039716
TCONS_00050579	2.2936	3.49594	3.61171	23.0626	u	3	#N/A	NONMMUT039631
TCONS_00050026	0.137673	0.340616	0	0.467003	u	3	#N/A	NONMMUT039631
TCONS_00044671	0	0.0877652	0.297921	0	u	2	#N/A	NONMMUT039363
TCONS_00044670	0.138129	0	0.224101	0.170381	u	2	#N/A	NONMMUT039363
TCONS_00044659	0.47968	1.1126	1.9723	0.338985	u	2	#N/A	NONMMUT039232
TCONS_00045942	0.28559	0.264966	0.0856602	1.17634	u	2	#N/A	NONMMUT039232
TCONS_00046418	0	0.385994	0	0.940833	u	2	#N/A	NONMMUT039219
TCONS_00044950	0	0.160523	0.317857	0.146724	u	2	#N/A	NONMMUT039219
TCONS_00044948	0.316189	0.125724	0.758705	0.229832	u	2	#N/A	NONMMUT039037
TCONS_00071205	0	0.129517	0.806019	0.82868	u	7	linc1609_musmusculus_2	NONMMUT038491
TCONS_00045910	3.94743	3.47925	4.88991	14.1266	u	2	#N/A	NONMMUT038457
TCONS_00067784	0.381974	0.590648	0	0	u	7	#N/A	NONMMUT038453
TCONS_00071685	0.997836	0.173583	0.32735	0.634644	u	7	#N/A	NONMMUT038453
TCONS_00015048	2.10357	1.98635	1.94331	1.95038	u	11	malat1_musmusculus_2	NONMMUT038389
TCONS_00075796	1.5032	0.264501	0.503342	1.89015	u	8	linc1257_musmusculus_2	NONMMUT038389
TCONS_00045871	0	0.080058	0.0517635	0.648129	u	2	braveheart_mm_1	NONMMUT038166
TCONS_00045862	0.0953095	0	0.825456	2.82888	u	2	#N/A	NONMMUT038109
TCONS_00045215	0.914762	0.4059	0.167011	1.82131	u	2	#N/A	NONMMUT038103
TCONS_00044630	0.0900824	0	0.756543	0.254641	u	2	#N/A	NONMMUT038103
TCONS_00044629	0	0.123259	2.09202	0.675976	u	2	#N/A	NONMMUT038102
TCONS_00040413	1.22963	1.79273	1.29085	2.08551	u	2	#N/A	NONMMUT038101
TCONS_00040416	1.05657	1.41595	1.27351	1.92475	u	2	#N/A	NONMMUT038099
TCONS_00045214	0.508226	0.202082	0	0	u	2	#N/A	NONMMUT038099
TCONS_00045859	0.299503	0.0992406	0.179666	0.870811	u	2	#N/A	NONMMUT038099
TCONS_00044631	0.124321	0	0.435037	0	u	2	#N/A	NONMMUT038099
TCONS_00045211	0.544216	0	0.171394	0.184604	u	2	#N/A	NONMMUT038033
TCONS_00044626	0.148214	0	0.622375	0	u	2	#N/A	NONMMUT037910
TCONS_00072498	0.254763	0.262628	0.267449	1.44031	u	7	malat1_musmusculus_2	NONMMUT037863
TCONS_00042730	0.94569	1.44961	1.33809	0.62763	u	2	#N/A	NONMMUT037473
TCONS_00045817	0	0	0	0.565989	i	2	borg_mm_1	NONMMUT037403
TCONS_00044605	0	0.578494	0.607137	0	u	2	#N/A	NONMMUT037133
TCONS_00040173	0	0.33825	0.104382	0	u	2	#N/A	NONMMUT037133
TCONS_00044604	0.257813	0.136683	1.02461	0	u	2	#N/A	NONMMUT037133
TCONS_00045181	0.392295	0	0	0	u	2	#N/A	NONMMUT037133
TCONS_00045182	0.13276	0	0	0.337752	u	2	#N/A	NONMMUT037133
TCONS_00046284	0.150806	1.11932	1.21375	0.682066	u	2	#N/A	NONMMUT036789
TCONS_00002311	0.379427	0.704053	0.39832	0.187696	u	1	#N/A	NONMMUT036565
TCONS_00044559	0	0.17672	0.4999	0	u	2	#N/A	NONMMUT036430
TCONS_00044560	0.283578	0	0.33491	0	u	2	#N/A	NONMMUT036430
TCONS_00045412	4.7151	4.33501	8.30953	10.0235	u	2	#N/A	NONMMUT036358
TCONS_00039775	0.320772	0.595214	0.0962126	0	x	2	#N/A	NONMMUT036331
TCONS_00017589	0	0.285009	0	0	u	12	#N/A	NONMMUT035737
TCONS_00018089	0.148865	0	0.34381	0	u	12	#N/A	NONMMUT035737
TCONS_00017588	0.0735752	0.307178	0	0.0311969	u	12	malat1_musmusculus_2	NONMMUT035737
TCONS_00018355	0.171936	0.0957114	0.0902483	0	u	12	malat1_musmusculus_2	NONMMUT035737
TCONS_00044528	0	0	1.25537	0.0596523	u	2	#N/A	NONMMUT035501
TCONS_00044529	0	0	0.590104	0	u	2	#N/A	NONMMUT035501
TCONS_00038867	0.117433	0.136191	0.354432	0.07469	u	19	#N/A	NONMMUT035339
TCONS_00039088	0.864299	0	0	0.122158	x	19	#N/A	NONMMUT035267
TCONS_00038736	0	0.201951	0.784877	0.304975	u	19	#N/A	NONMMUT035170
TCONS_00037640	0.233104	0.231718	0.227232	0.0282398	x	19	#N/A	NONMMUT034988
TCONS_00038851	4.30776	5.93105	4.03385	4.41294	x	19	#N/A	NONMMUT034937
TCONS_00039265	0	0	0	0.667562	u	19	#N/A	NONMMUT034897
TCONS_00039266	0.0360125	0	0.0756112	0.67187	u	19	#N/A	NONMMUT034895
TCONS_00005017	0.588259	0.886888	1.77546	5.23803	u	1	#N/A	NONMMUT034741
TCONS_00038816	0.10175	0	0.320451	0	u	19	#N/A	NONMMUT034382
TCONS_00038813	0.625555	0.105523	0.955204	0.289357	u	19	#N/A	NONMMUT034267
TCONS_00023915	0.724699	2.55791	1.4306	0.253842	x	14	#N/A	NONMMUT034258
TCONS_00023913	0	1.47135	1.12713	0	u	14	#N/A	NONMMUT034258
TCONS_00023914	1.37114	1.12698	0.444381	0.920844	x	14	#N/A	NONMMUT034258
TCONS_00023916	0.571472	0.774374	0.77359	0.828962	x	14	#N/A	NONMMUT034258
TCONS_00023917	0.483358	0.55845	0.517	0.309359	x	14	#N/A	NONMMUT034258
TCONS_00037179	0.585536	0.169766	0.729946	0.124138	u	19	#N/A	NONMMUT034068
TCONS_00037288	0	0.619453	0.100131	0	u	19	#N/A	NONMMUT034015
TCONS_00038659	6.85543	8.22087	5.99732	0.158193	i	19	#N/A	NONMMUT033876
TCONS_00037195	0	0.717671	0.187912	0.0433704	i	19	#N/A	NONMMUT033876
TCONS_00038657	0.540981	0.633996	1.34507	0.77266	i	19	#N/A	NONMMUT033876
TCONS_00037194	0.0896991	0.187248	0.153019	0	i	19	#N/A	NONMMUT033876
TCONS_00037192	0	0.141604	0	0.36672	i	19	#N/A	NONMMUT033876
TCONS_00038773	0.0597712	0.0554547	0.313737	0	u	19	#N/A	NONMMUT033685
TCONS_00037909	4.43389	8.77907	25.7974	0.438491	u	19	neat1_musmusculus_4	NONMMUT033632
TCONS_00039341	1.11684	0.812987	3.08585	17.3318	u	19	neat1_musmusculus_4	NONMMUT033624
TCONS_00039012	0.170737	0	0	0	u	19	neat1_musmusculus_4	NONMMUT033624
TCONS_00038768	95.3854	71.0835	147.31	220.768	u	19	malat1_musmusculus_2	NONMMUT033610
TCONS_00039008	36.053	23.2806	62.3199	32.5199	u	19	malat1_musmusculus_2	NONMMUT033610
TCONS_00038758	0.220341	0	1.50353	1.30799	u	19	#N/A	NONMMUT033528
TCONS_00036215	0.329364	0.687551	0.302543	0.0698274	u	18	#N/A	NONMMUT033208
TCONS_00083959	0.129852	0	0.0681588	0.770826	u	X	ak139328_mm_1	NONMMUT032835
TCONS_00036135	0.706927	0.834751	1.88905	0.217998	u	18	#N/A	NONMMUT032823
TCONS_00036571	0.562114	0.162975	0.295052	0.238344	u	18	#N/A	NONMMUT032618
TCONS_00030038	0.186857	0.123831	1.20499	0.656478	u	16	linc1609_musmusculus_2	NONMMUT032543
TCONS_00054819	0.321412	0	2.19321	0	x	4	#N/A	NONMMUT032434
TCONS_00036478	0.878304	0.333358	0.335286	0.0677114	u	18	#N/A	NONMMUT032314
TCONS_00036664	0.0362603	0.0672833	0	0.430496	u	18	#N/A	NONMMUT032131
TCONS_00035962	0.851934	1.49049	1.04767	0.247702	u	18	#N/A	NONMMUT032085
TCONS_00035963	1.32727	1.72796	0.786572	0.290467	u	18	#N/A	NONMMUT032084
TCONS_00035961	0.880527	0.643649	0.196079	0	u	18	#N/A	NONMMUT032083
TCONS_00034961	0.485378	0.964985	1.23747	0.823228	u	18	#N/A	NONMMUT031303
TCONS_00034960	0.181718	0.67438	0.190766	0.693458	u	18	#N/A	NONMMUT031303
TCONS_00034962	0	0.378872	0	0	u	18	#N/A	NONMMUT031303
TCONS_00034947	1.22383	1.89862	1.24264	1.05485	u	17	#N/A	NONMMUT031160
TCONS_00033953	0.0313991	0.349579	0.296663	0.0532547	u	17	#N/A	NONMMUT031036
TCONS_00034314	0.464131	0	0	0.196798	u	17	#N/A	NONMMUT030909
TCONS_00034902	0.276148	0.320257	0.217424	0.936724	u	17	#N/A	NONMMUT030639
TCONS_00033931	0	0.103076	0.326568	0.0376862	i	17	#N/A	NONMMUT030464
TCONS_00034299	2.89721	1.89154	3.26677	1.63794	x	17	#N/A	NONMMUT030463
TCONS_00033396	0.0387013	0.377017	0.121885	0	i	17	malat1_musmusculus_2	NONMMUT030402
TCONS_00033714	0	0.0534345	0.604615	0	u	17	#N/A	NONMMUT030156
TCONS_00033681	0.2993	0.119008	0.920167	0.181296	i	17	#N/A	NONMMUT029759
TCONS_00033882	0.196391	0.327975	0.577275	0.133236	u	17	#N/A	NONMMUT029615
TCONS_00034524	0.0913842	0	0.191869	0.929956	x	17	#N/A	NONMMUT029606
TCONS_00033875	0.0504826	0.249797	0.370974	0.0856213	u	17	#N/A	NONMMUT029472
TCONS_00033876	0.143668	0.0333232	0.703835	0.0609172	u	17	#N/A	NONMMUT029472
TCONS_00033869	0.156685	0.116295	0.559253	0.0531491	u	17	#N/A	NONMMUT029422
TCONS_00034231	9.39007	8.58524	3.72798	5.67548	u	17	#N/A	NONMMUT029376
TCONS_00032793	0.18877	2.10165	0.891761	2.72139	u	17	#N/A	NONMMUT029237
TCONS_00028945	0.217562	1.00925	0	0.368996	u	16	#N/A	NONMMUT029130
TCONS_00046621	0.139385	0.0298429	0.0900464	0.290959	i	2	#N/A	NONMMUT029130
TCONS_00033828	0.260175	0.269785	1.41385	0.778714	u	17	lincrna-p21_musmusculus_1	NONMMUT028986
TCONS_00060700	0.465898	0.0864505	0.0326064	0.0526792	u	5	malat1_musmusculus_2	NONMMUT028971
TCONS_00036652	1.56484	3.33067	2.75403	6.63513	u	18	#N/A	NONMMUT028818
TCONS_00034006	0.804297	0.466384	0.474944	0.170517	u	17	#N/A	NONMMUT028776
TCONS_00033612	4.01086	5.76787	3.92987	6.57588	i	17	#N/A	NONMMUT028662
TCONS_00033606	0	0.790183	0.502929	0.361128	u	17	#N/A	NONMMUT028607
TCONS_00050275	0	0.445829	0	3.09703	u	3	#N/A	NONMMUT028357
TCONS_00034668	0.294892	0.212797	0.275178	0.555725	u	17	#N/A	NONMMUT028295
TCONS_00026994	0.0549417	0	0.173032	0.0931841	u	15	linc1610_musmusculus_1	NONMMUT028281
TCONS_00027282	0.731544	0	1.32261	0.0689299	u	15	linc1610_musmusculus_1	NONMMUT028281
TCONS_00034374	0.0907287	0.505059	0	0.692464	i	17	air_musmusculus_1	NONMMUT028258
TCONS_00033582	0.115398	0.26766	0.969149	1.27218	x	17	air_musmusculus_1	NONMMUT028253
TCONS_00033581	0	0	1.13407	0	x	17	air_musmusculus_1	NONMMUT028237
TCONS_00030714	0	0.0622175	0.281598	1.93355	u	16	linc1257_musmusculus_2	NONMMUT028228
TCONS_00030715	0.117107	0	0.245877	0.926894	u	16	linc1257_musmusculus_2	NONMMUT028228
TCONS_00034132	0.399734	0.38941	0.251783	0.440681	x	17	#N/A	NONMMUT028076
TCONS_00034130	0.490397	0.173327	0.44127	0.396067	x	17	#N/A	NONMMUT028041
TCONS_00034338	1.03514	0.851254	1.40775	1.63596	u	17	#N/A	NONMMUT028033
TCONS_00034337	0	0	0	0.79566	u	17	#N/A	NONMMUT028033
TCONS_00033966	5.23124	2.96362	3.25615	1.72739	u	17	#N/A	NONMMUT028031
TCONS_00027109	0	0.0767946	0.405503	0	u	15	#N/A	NONMMUT027975
TCONS_00034127	2.97208	3.08185	2.28106	1.18607	u	17	beta-mhc-as-transcripts_mm_1	NONMMUT027952
TCONS_00034128	2.05481	1.06993	1.82695	2.34709	u	17	beta-mhc-as-transcripts_mm_1	NONMMUT027952
TCONS_00015158	0.509983	0.41401	0.33461	0.973079	u	11	#N/A	NONMMUT027946
TCONS_00030835	0	0	0	0.403214	u	16	#N/A	NONMMUT027935
TCONS_00030122	0.0365537	0.237397	0.345364	0	u	16	#N/A	NONMMUT027858
TCONS_00030123	0	0.220568	0.443687	0.0896031	u	16	#N/A	NONMMUT027858
TCONS_00030607	0.755229	0.467126	0.369989	0.939334	x	16	#N/A	NONMMUT027684
TCONS_00030230	0.147065	0	0.669013	0.166287	u	16	#N/A	NONMMUT027678
TCONS_00030603	0.15471	0	0.0609052	2.59117	u	16	#N/A	NONMMUT027658
TCONS_00007107	0.472224	0.270331	0	0	u	10	adapt33_musmusculus_3	NONMMUT027486
TCONS_00028796	0.121262	0.337513	0.0954746	0.359916	u	16	#N/A	NONMMUT027467
TCONS_00028781	0	0.120093	0.321186	0.718492	x	16	#N/A	NONMMUT027377
TCONS_00030218	1.23084	0.86281	0.258426	0.649467	x	16	#N/A	NONMMUT027362
TCONS_00030220	0.604184	0.186851	0.105711	0.227717	x	16	#N/A	NONMMUT027361
TCONS_00030221	0.661792	0.341111	0.887729	1.55894	x	16	#N/A	NONMMUT027358
TCONS_00076279	0.218816	0	0	0.742249	u	8	#N/A	NONMMUT026955
TCONS_00030307	3.08082	3.68575	7.06422	7.42534	u	16	#N/A	NONMMUT026903
TCONS_00029505	0	0.724334	1.44566	0.901147	u	16	#N/A	NONMMUT026903
TCONS_00030068	0.284855	0	1.78123	0.0420113	u	16	#N/A	NONMMUT026903
TCONS_00029507	0.517315	1.00355	2.04064	0.478579	u	16	#N/A	NONMMUT026902
TCONS_00028609	0.693651	0.911708	1.0316	0.0980392	x	16	#N/A	NONMMUT026549
TCONS_00001206	0	0.641074	0	0	u	1	malat1_musmusculus_2	NONMMUT026526
TCONS_00001207	0	0.295423	0	0	u	1	malat1_musmusculus_2	NONMMUT026526
TCONS_00028459	0.164854	1.16241	0	0.559202	u	16	#N/A	NONMMUT026190
TCONS_00028460	0	0.593984	0.10973	0.642643	u	16	#N/A	NONMMUT026190
TCONS_00030184	1.2542	0	0.443502	0	u	16	#N/A	NONMMUT026190
TCONS_00029289	0.238859	0.304713	0	0	x	16	#N/A	NONMMUT026080
TCONS_00030033	0	0	0.36823	0	x	16	#N/A	NONMMUT026080
TCONS_00029905	3.45028	4.90518	4.73933	2.73669	u	16	beta-mhc-as-transcripts_mm_1	NONMMUT026051
TCONS_00030457	0.418281	0.402447	0.0813164	0.472952	u	16	beta-mhc-as-transcripts_mm_1	NONMMUT026051
TCONS_00030701	0	0.113924	0	1.6661	u	16	#N/A	NONMMUT026013
TCONS_00030031	0.155758	0	0.613177	0	u	16	#N/A	NONMMUT026012
TCONS_00030175	0.786201	0.15857	0	0	u	16	#N/A	NONMMUT025898
TCONS_00030176	0.341365	0.0791782	0.0447953	0	u	16	#N/A	NONMMUT025898
TCONS_00030409	0	0.0579181	0.0327674	0.794089	u	16	#N/A	NONMMUT025666
TCONS_00030393	0.135995	0.0946307	0.428301	2.24889	u	16	#N/A	NONMMUT025519
TCONS_00028031	0.265427	0.461734	0.139321	0.0562723	u	16	#N/A	NONMMUT025205
TCONS_00027245	0.441381	0.372278	0.926718	0.272221	u	15	#N/A	NONMMUT025053
TCONS_00027237	0.0593226	0.110077	0.622764	0.603686	u	15	linc1257_musmusculus_2	NONMMUT024953
TCONS_00025533	0.951286	1.14876	0.364588	0.15366	u	15	#N/A	NONMMUT024500
TCONS_00027483	1.00233	0.486107	0.705478	0	u	15	#N/A	NONMMUT024413
TCONS_00027482	0.0593226	0.121085	0.622764	0.181106	u	15	#N/A	NONMMUT024413
TCONS_00027191	0.273618	0	0.152069	0	u	15	#N/A	NONMMUT024413
TCONS_00065914	1.26278	1.05672	0.961749	3.14962	u	6	#N/A	NONMMUT024273
TCONS_00025382	0.0842049	1.28904	0.0883977	0	u	15	#N/A	NONMMUT024242
TCONS_00025359	0.500752	0.86281	0.826079	0	u	15	#N/A	NONMMUT024187
TCONS_00025360	0	0.505785	0.0953832	0	u	15	#N/A	NONMMUT024187
TCONS_00025357	0.073876	0.891032	0.465327	0.375893	u	15	#N/A	NONMMUT024186
TCONS_00027025	0.444374	0.174427	1.30979	0.202915	u	15	#N/A	NONMMUT024183
TCONS_00027023	0.228232	0	0.792512	0.565753	u	15	#N/A	NONMMUT024183
TCONS_00033761	0.164682	0.101859	1.15255	0.27931	u	17	#N/A	NONMMUT024084
TCONS_00027007	0.291867	0.330965	0.340444	0.110005	u	15	adapt33_musmusculus_3	NONMMUT023972
TCONS_00027158	2.0742	0.187747	1.27462	0.171608	u	15	#N/A	NONMMUT023951
TCONS_00027432	1.07443	0	0	0.433879	u	15	#N/A	NONMMUT023836
TCONS_00026992	0.155185	0.0359945	1.0182	0.329003	u	15	#N/A	NONMMUT023813
TCONS_00054952	0.640708	0.356663	1.31159	0.760673	u	4	#N/A	NONMMUT023773
TCONS_00027277	2.28227	0	0	0.322571	u	15	#N/A	NONMMUT023701
TCONS_00025155	0.302574	0.601549	0	0	u	15	#N/A	NONMMUT023691
TCONS_00027276	1.19943	0.805011	1.58064	2.03429	u	15	#N/A	NONMMUT023688
TCONS_00027619	0	0.280207	0.731668	0.827463	u	15	#N/A	NONMMUT023688
TCONS_00025156	0.563709	2.56745	2.7437	1.82525	u	15	#N/A	NONMMUT023687
TCONS_00026985	1.02227	0.794044	3.44412	3.10475	u	15	#N/A	NONMMUT023686
TCONS_00027620	0.532099	0.303798	0.773437	3.05451	u	15	#N/A	NONMMUT023686
TCONS_00025148	1.54958	1.45871	1.05539	0.346149	x	15	#N/A	NONMMUT023663
TCONS_00001699	0.0426706	0.43548	0.0895907	0	u	1	adapt33_musmusculus_3	NONMMUT023597
TCONS_00027272	0.507935	0.196356	0.177742	1.36402	u	15	#N/A	NONMMUT023291
TCONS_00027599	0	0.0814876	0.0922037	1.37793	u	15	#N/A	NONMMUT023291
TCONS_00027597	0.129799	0.04817	0.163514	0.572378	u	15	#N/A	NONMMUT023291
TCONS_00027600	0	0.0266687	0	0.390018	u	15	#N/A	NONMMUT023291
TCONS_00026965	0.0427861	0.0793925	0.247041	0.145135	i	15	#N/A	NONMMUT023026
TCONS_00024941	0.581498	1.21388	0.381533	0	u	15	#N/A	NONMMUT022696
TCONS_00004070	0.162148	0.0752193	0.851111	0.137506	u	1	#N/A	NONMMUT022587
TCONS_00023976	0	0.266956	0	0	u	14	#N/A	NONMMUT022503
TCONS_00023972	0.504289	0.514658	0	0.17106	x	14	#N/A	NONMMUT022494
TCONS_00023971	0	0.529001	0.163246	0.351655	u	14	#N/A	NONMMUT022492
TCONS_00019650	0	0.318864	0	0	x	13	#N/A	NONMMUT022452
TCONS_00019651	0.339989	0.294407	0.285534	0	x	13	#N/A	NONMMUT022452
TCONS_00024326	0.161766	0.230898	0	0.0211049	u	14	#N/A	NONMMUT022349
TCONS_00024325	0.976228	0.352228	0.170806	0.827868	u	14	#N/A	NONMMUT022065
TCONS_00022838	0.32571	1.04604	1.78855	0.552422	u	14	#N/A	NONMMUT022055
TCONS_00024090	0.75734	0.834394	1.63979	0.401403	u	14	#N/A	NONMMUT022055
TCONS_00022839	0	0.26508	0	0	u	14	#N/A	NONMMUT022055
TCONS_00023912	0.467154	1.02652	0.232302	1.62634	u	14	#N/A	NONMMUT022054
TCONS_00023911	0.342753	0.689001	1.16941	0.290664	u	14	#N/A	NONMMUT022054
TCONS_00024844	0.10156	0.157042	0.213233	0.516753	u	14	#N/A	NONMMUT021662
TCONS_00060881	1.18079	0.852069	0.183642	0.445041	u	5	#N/A	NONMMUT021622
TCONS_00058800	0	0.66295	0	0	u	5	#N/A	NONMMUT021622
TCONS_00060384	0.107365	0	1.23982	0	u	5	#N/A	NONMMUT021622
TCONS_00024167	0.109031	0	0.543684	0.138692	u	14	#N/A	NONMMUT021490
TCONS_00024075	0.200374	0.297445	0.673122	0.543751	u	14	#N/A	NONMMUT021465
TCONS_00024177	0.606501	1.1254	1.18851	0.411464	x	14	#N/A	NONMMUT021449
TCONS_00055558	0.072107	0	0	0.305744	u	4	#N/A	NONMMUT021433
TCONS_00023740	0.950946	0.661704	1.12308	0.100803	u	14	#N/A	NONMMUT021344
TCONS_00024164	0.741897	0.68832	1.78947	1.21336	u	14	dleu2_hg_1	NONMMUT021180
TCONS_00023677	0.405371	1.10617	0.600784	0.687531	x	14	#N/A	NONMMUT021162
TCONS_00023678	0	0.804938	0.303598	0.122624	x	14	#N/A	NONMMUT021162
TCONS_00024780	0.686221	0.0979483	0.803512	1.52198	x	14	dleu2_hg_1	NONMMUT021162
TCONS_00024060	0	0	0.400291	0	u	14	#N/A	NONMMUT021083
TCONS_00024059	2.08342	1.93296	1.41522	0.259823	u	14	#N/A	NONMMUT021082
TCONS_00024014	0.388857	0	0.510274	0.989284	u	14	#N/A	NONMMUT020032
TCONS_00065130	0	0.115951	0.743461	0.353277	u	6	jpx_musmusculus_2	NONMMUT019764
TCONS_00044122	0	0.130149	0	0	u	2	#N/A	NONMMUT019498
TCONS_00021660	0.163358	0.151561	0.190547	0.769625	i	13	#N/A	NONMMUT019228
TCONS_00021662	0.055407	0.0171352	0.155109	0.595165	i	13	#N/A	NONMMUT019228
TCONS_00019653	0	0.389065	0	0.142248	u	13	#N/A	NONMMUT018836
TCONS_00021628	0.167666	0.142594	0.220018	1.20857	u	13	#N/A	NONMMUT018836
TCONS_00021629	0	0.0964985	0.109189	0.999635	u	13	#N/A	NONMMUT018836
TCONS_00019654	0	0.375726	0.163514	0	u	13	#N/A	NONMMUT018835
TCONS_00020978	0	0	0.379519	0.66032	u	13	#N/A	NONMMUT018835
TCONS_00019636	0.318579	0.49262	0.111481	0.0450273	u	13	#N/A	NONMMUT018785
TCONS_00075298	0.0252749	0	1.1144	0.0857353	x	8	malat1_musmusculus_2	NONMMUT018679
TCONS_00021604	0.226775	0.120228	0.0680191	0.439569	x	13	#N/A	NONMMUT018580
TCONS_00021252	0.902812	0.304587	0.753905	0.313204	u	13	#N/A	NONMMUT018456
TCONS_00020954	0.266701	0.247441	0.684399	0	u	13	#N/A	NONMMUT018451
TCONS_00020955	0.20666	0.156874	0.907245	0.159321	u	13	#N/A	NONMMUT018450
TCONS_00021099	0.0635557	0	0.533762	0	u	13	#N/A	NONMMUT018212
TCONS_00021840	0.124414	0.0164899	0.130609	0.542605	u	13	#N/A	NONMMUT018209
TCONS_00020929	0.0626118	0.17427	0.657294	0.106193	u	13	#N/A	NONMMUT017706
TCONS_00021060	0	0.322015	1.63963	0	u	13	#N/A	NONMMUT017540
TCONS_00021786	0	0.0558417	0	0.918744	u	13	#N/A	NONMMUT017540
TCONS_00021787	0.277816	0	0	2.7977	u	13	#N/A	NONMMUT017540
TCONS_00021327	0.68951	0.274164	0.189578	0	u	13	#N/A	NONMMUT017392
TCONS_00019166	2.38269	1.73265	2.50133	2.29364	i	13	#N/A	NONMMUT016947
TCONS_00021184	0.260024	0.192997	0	0	i	13	#N/A	NONMMUT016841
TCONS_00021294	0.90288	0.753488	0.881155	1.83144	u	13	#N/A	NONMMUT016374
TCONS_00019872	0	0.669686	0	0	u	13	#N/A	NONMMUT016374
TCONS_00021693	0	0.313191	0	0.845171	u	13	#N/A	NONMMUT016374
TCONS_00021004	0.347037	0.035775	0.141679	0.94829	u	13	#N/A	NONMMUT016374
TCONS_00021692	0.625935	0	1.68141	0.343466	u	13	#N/A	NONMMUT016374
TCONS_00021293	3.33106	2.91252	5.18131	4.79186	u	13	#N/A	NONMMUT016373
TCONS_00021295	0	0.848548	0	0.960271	u	13	#N/A	NONMMUT016373
TCONS_00021691	0	0.159166	0.277073	0.223821	u	13	#N/A	NONMMUT016373
TCONS_00020869	0	0.124128	1.02998	0	u	13	#N/A	NONMMUT016260
TCONS_00018924	0	0.853397	0	0.390018	u	13	#N/A	NONMMUT016259
TCONS_00018923	0.132021	0.796163	0.207891	0	u	13	#N/A	NONMMUT016259
TCONS_00021433	0	0	0.0669896	0.324687	u	13	#N/A	NONMMUT016259
TCONS_00021434	0	0	0.35788	0.578194	u	13	#N/A	NONMMUT016259
TCONS_00021435	0.0293039	0	0.0922892	0.646114	u	13	#N/A	NONMMUT016259
TCONS_00017849	0.738034	0.810872	0.734005	0.263526	u	12	#N/A	NONMMUT015999
TCONS_00018133	0.185216	0.196388	0.305545	0	u	12	#N/A	NONMMUT015976
TCONS_00017684	2.11082	1.87804	2.75001	1.24843	x	12	linc1257_musmusculus_2	NONMMUT015953
TCONS_00068167	0.826148	1.14973	1.10382	0.827977	x	7	linc1257_musmusculus_2	NONMMUT015953
TCONS_00018128	0	0.303995	0.0982778	0	x	12	#N/A	NONMMUT015903
TCONS_00017803	0	0.15379	0.377032	0.0234283	x	12	#N/A	NONMMUT015903
TCONS_00018854	0.277359	0.128665	0.145585	1.11724	u	12	#N/A	NONMMUT015903
TCONS_00017804	0.525523	0.541746	0.0612989	0.099035	x	12	#N/A	NONMMUT015902
TCONS_00018629	0.217462	0.0403515	0	0.442592	u	12	#N/A	NONMMUT015668
TCONS_00018125	2.55138	1.4541	2.71669	2.25637	u	12	#N/A	NONMMUT015662
TCONS_00018617	0.533203	0.840985	0.447802	1.17564	u	12	#N/A	NONMMUT015425
TCONS_00018618	0	0.189874	0	0.867758	u	12	#N/A	NONMMUT015422
TCONS_00050003	0.750501	0.514658	0.274042	0.110686	i	3	#N/A	NONMMUT015328
TCONS_00017983	0.269959	0.0626159	0.460527	0.0572331	x	12	#N/A	NONMMUT015137
TCONS_00017978	0	0.182208	0.463882	0.0832724	u	12	#N/A	NONMMUT015110
TCONS_00018098	0	0	0.743134	0.171516	u	12	#N/A	NONMMUT015109
TCONS_00017604	0	0.439593	0.0331602	0	u	12	#N/A	NONMMUT015108
TCONS_00018361	0.132482	0	0	0.112348	u	12	#N/A	NONMMUT015108
TCONS_00034726	0.136485	0	0.286561	0.308647	u	17	#N/A	NONMMUT014915
TCONS_00014325	0.464605	0.407105	0.487739	0.393998	i	11	#N/A	NONMMUT014856
TCONS_00018794	0.0977099	0.2357	0.184635	0.331443	u	12	#N/A	NONMMUT014807
TCONS_00018333	0.354132	0	0	0	u	12	#N/A	NONMMUT014807
TCONS_00015692	0.0377314	0.21004	0.435712	0.70394	u	11	#N/A	NONMMUT014676
TCONS_00017371	0.531709	0.559085	0.186061	0.240482	u	12	#N/A	NONMMUT014476
TCONS_00018059	0.0615753	0	0.387848	0.104435	u	12	#N/A	NONMMUT014475
TCONS_00016471	1.07967	1.78875	0.242878	2.87757	u	12	#N/A	NONMMUT014469
TCONS_00074454	0	1.07545	0	0	u	8	adapt33_musmusculus_3	NONMMUT013966
TCONS_00075725	0.427977	0	0	0.0145174	u	8	adapt33_musmusculus_3	NONMMUT013966
TCONS_00017255	1.20791	0.725148	0.596734	0.361533	u	12	#N/A	NONMMUT013892
TCONS_00018709	0.280701	0.204623	0.210484	0.17003	u	12	#N/A	NONMMUT013889
TCONS_00017252	0.506917	0.470309	0.0665197	0	u	12	#N/A	NONMMUT013888
TCONS_00018042	0	0	0.288866	0	u	12	#N/A	NONMMUT013884
TCONS_00018710	0	0	0.273914	0.402306	u	12	#N/A	NONMMUT013884
TCONS_00017253	0.196798	0.426035	0.275463	0	u	12	#N/A	NONMMUT013880
TCONS_00018288	0.394962	0	0	0	u	12	#N/A	NONMMUT013718
TCONS_00018171	0.473439	0.156874	0.248506	0	u	12	#N/A	NONMMUT013717
TCONS_00018289	0.673586	0	0	0.168006	u	12	#N/A	NONMMUT013717
TCONS_00017173	0.881803	2.45437	1.05796	0	u	12	#N/A	NONMMUT013531
TCONS_00018029	0.164825	0	0.245129	0.23296	u	12	#N/A	NONMMUT013219
TCONS_00015141	0.395237	0.157155	0	0	x	11	#N/A	NONMMUT013027
TCONS_00013888	0.55033	0.603421	0.735295	0.169707	i	11	#N/A	NONMMUT012999
TCONS_00011536	0.269097	1.43557	0.282496	0	u	11	malat1_musmusculus_2	NONMMUT012953
TCONS_00014246	22.6233	20.0553	19.6623	37.915	u	11	#N/A	NONMMUT012884
TCONS_00015615	0.524796	0.608621	0.757524	1.1126	i	11	#N/A	NONMMUT012784
TCONS_00024422	1.05116	0.58515	0.750381	1.0697	x	14	jpx_musmusculus_2	NONMMUT012706
TCONS_00014797	1.18478	1.64884	0.310945	0.125591	x	11	#N/A	NONMMUT012449
TCONS_00011302	0.854566	0.86493	0.489337	1.31763	x	11	#N/A	NONMMUT012448
TCONS_00011301	0.569316	0.528202	0.229871	0	i	11	#N/A	NONMMUT012448
TCONS_00011303	0.103246	0.263421	0.135483	0.218888	x	11	#N/A	NONMMUT012448
TCONS_00015566	0.154145	0.268149	0.262958	0.490196	u	11	#N/A	NONMMUT012250
TCONS_00011023	0.0484953	0.449931	0	0.164501	u	11	#N/A	NONMMUT011914
TCONS_00010958	0.179313	0.332728	0	0.0506876	u	11	#N/A	NONMMUT011814
TCONS_00015504	0.110027	0	0.202134	1.95942	u	11	#N/A	NONMMUT011814
TCONS_00015980	0	0.163429	0.0554763	0.268884	u	11	#N/A	NONMMUT011812
TCONS_00014440	0.506215	0.445573	3.2294	0.418277	u	11	malat1_musmusculus_2	NONMMUT011812
TCONS_00015502	0.0688366	0.0851539	0.0963522	0.311335	i	11	#N/A	NONMMUT011800
TCONS_00010934	1.80473	2.27719	0	0.612186	x	11	#N/A	NONMMUT011772
TCONS_00010935	0.952518	0.862176	0.0975557	0	x	11	#N/A	NONMMUT011771
TCONS_00015490	0.449502	0.109748	0.384958	0.120376	x	11	#N/A	NONMMUT011771
TCONS_00010936	0	0.684722	0	0	x	11	malat1_musmusculus_2	NONMMUT011771
TCONS_00014194	0.534579	0.193169	0.6439	0	x	11	malat1_musmusculus_2	NONMMUT011771
TCONS_00014753	0.578751	0.123155	0.0501663	0.342207	x	11	malat1_musmusculus_2	NONMMUT011771
TCONS_00014193	0.709067	0	0.280572	0	x	11	malat1_musmusculus_2	NONMMUT011771
TCONS_00013151	0.675939	1.18457	0	0.254762	u	11	#N/A	NONMMUT011692
TCONS_00013149	0	0.9592	0	0	u	11	#N/A	NONMMUT011692
TCONS_00015039	1.6325	0	0	0	u	11	#N/A	NONMMUT011692
TCONS_00015040	1.06489	0	0.257979	0.416794	u	11	#N/A	NONMMUT011692
TCONS_00015957	0	0	0	1.19764	u	11	#N/A	NONMMUT011692
TCONS_00014181	0.22393	0.0415517	1.08137	0.227879	u	11	#N/A	NONMMUT011438
TCONS_00013003	0	0.208423	0	0.095253	u	11	#N/A	NONMMUT011288
TCONS_00014167	0	0.0669252	0.252421	0	u	11	#N/A	NONMMUT011220
TCONS_00015921	0	0	0	0.926894	u	11	#N/A	NONMMUT011134
TCONS_00014158	5.85623	5.58668	19.3111	5.12645	u	11	#N/A	NONMMUT011104
TCONS_00081226	0	0	0.58542	0	u	GL456212.1	#N/A	NONMMUT011099
TCONS_00012908	0	0.925411	0	0	u	11	malat1_musmusculus_2	NONMMUT011072
TCONS_00014395	0.379807	0.264284	0.847277	0.48313	u	11	malat1_musmusculus_2	NONMMUT011072
TCONS_00012882	0.17875	0.313256	0.187651	0.0336856	x	11	linc1257_musmusculus_2	NONMMUT010967
TCONS_00012883	0	0.281059	0	0	x	11	linc1257_musmusculus_2	NONMMUT010967
TCONS_00014137	0.324297	1.12386	1.55203	0.825038	u	11	neat1_musmusculus_4	NONMMUT010720
TCONS_00001317	0	0.783127	0.383184	0.154769	u	1	#N/A	NONMMUT010711
TCONS_00001315	0	0.506484	0.114618	0	u	1	#N/A	NONMMUT010711
TCONS_00001316	0.434459	0.268722	0	0	u	1	#N/A	NONMMUT010711
TCONS_00064574	0	0.271969	0.265771	0	u	6	malat1_musmusculus_2	NONMMUT010663
TCONS_00010077	0	0.465643	0	0	u	11	#N/A	NONMMUT010218
TCONS_00010055	23.8158	27.7519	21.9298	11.7181	u	11	#N/A	NONMMUT010161
TCONS_00009893	0.244871	0.766756	0.0963989	0.622971	x	11	#N/A	NONMMUT009825
TCONS_00009894	0.288159	0.583308	0.632516	0.133291	x	11	#N/A	NONMMUT009825
TCONS_00015767	0.0509162	0	0.106903	0.863566	i	11	#N/A	NONMMUT009796
TCONS_00009691	0.0751639	0.302189	0.0263022	0.297458	u	11	#N/A	NONMMUT009534
TCONS_00009690	0.313724	0.228697	0.164673	0.152027	u	11	#N/A	NONMMUT009534
TCONS_00014304	0.446516	0.388379	0.410156	0.141997	u	11	#N/A	NONMMUT009524
TCONS_00014300	0.236901	0.405244	0.971474	0.678034	u	11	#N/A	NONMMUT009389
TCONS_00009617	0.857463	1.19331	1.46276	2.36324	u	11	#N/A	NONMMUT009257
TCONS_00015716	0	0	0	1.01423	u	11	#N/A	NONMMUT009151
TCONS_00011867	0.21282	1.01546	0.829833	0.154695	u	11	#N/A	NONMMUT008664
TCONS_00011866	0	0.377416	0	0	u	11	#N/A	NONMMUT008664
TCONS_00014851	6.28047	8.19787	4.68344	11.3132	u	11	linc1257_musmusculus_1	NONMMUT008506
TCONS_00011816	19.9844	5.43387	10.7182	24.6324	u	11	linc1257_musmusculus_1	NONMMUT008506
TCONS_00011815	9.26269	12.4663	7.98321	16.2919	u	11	linc1257_musmusculus_2	NONMMUT008504
TCONS_00014554	0.51158	0.137797	0	0	u	11	#N/A	NONMMUT008283
TCONS_00015161	0	0	0	0.742351	u	11	#N/A	NONMMUT008283
TCONS_00008236	0.488114	1.98757	0.99637	2.29963	u	10	#N/A	NONMMUT008160
TCONS_00008237	1.15531	0	1.27667	0.154695	x	10	#N/A	NONMMUT008160
TCONS_00008235	0.250612	0.116257	0.745425	0.637579	x	10	#N/A	NONMMUT008158
TCONS_00007956	0.0466356	0.562481	0.342704	0	i	10	#N/A	NONMMUT008098
TCONS_00006645	0.179653	0.750056	1.13159	1.21881	x	10	#N/A	NONMMUT008075
TCONS_00065510	0.529187	0.184114	1.18052	2.80478	u	6	#N/A	NONMMUT008059
TCONS_00009288	1.17206	2.44669	1.51006	0.948759	u	10	#N/A	NONMMUT007697
TCONS_00008371	0.437234	0.384308	0.966327	0.312241	u	10	#N/A	NONMMUT007697
TCONS_00008706	0.484076	0.347045	0.369585	0.186595	u	10	#N/A	NONMMUT007697
TCONS_00007860	0.106461	0.888955	0	0	u	10	#N/A	NONMMUT007614
TCONS_00008526	0.967927	0.598684	0.745157	0.328331	u	10	#N/A	NONMMUT007522
TCONS_00006557	0	0.423216	0	0	x	10	#N/A	NONMMUT007501
TCONS_00015907	0.0330052	0.0612433	0.0692972	0.615764	u	11	#N/A	NONMMUT007497
TCONS_00008524	0.791839	0	0	0.138931	x	10	#N/A	NONMMUT007496
TCONS_00006556	0.232803	0.431982	0.511009	0.323057	x	10	#N/A	NONMMUT007491
TCONS_00073330	0	0.733388	0.319167	0.206259	i	8	#N/A	NONMMUT007330
TCONS_00007757	0	0.509297	0	0.651723	u	10	#N/A	NONMMUT007020
TCONS_00008690	0.800479	0	0.560225	0	u	10	#N/A	NONMMUT007020
TCONS_00007733	0	0.224252	0	0	u	10	#N/A	NONMMUT006921
TCONS_00008351	1.15998	0.798482	0.510667	1.01543	u	10	#N/A	NONMMUT006811
TCONS_00008347	0	0.0320432	0.870169	0.20502	u	10	#N/A	NONMMUT006627
TCONS_00008346	0.0333182	0.030912	0.717032	0.0565094	u	10	#N/A	NONMMUT006627
TCONS_00008500	1.37652	0.876825	0.452931	0.55753	u	10	#N/A	NONMMUT006568
TCONS_00008166	0	0.692433	0.840821	0	u	10	#N/A	NONMMUT006568
TCONS_00008168	0	0.682883	1.17513	0.83224	u	10	#N/A	NONMMUT006568
TCONS_00008499	0.727589	0.617184	0.698348	1.44558	u	10	#N/A	NONMMUT006568
TCONS_00008165	0.333768	0.598684	1.07452	0.452871	u	10	#N/A	NONMMUT006568
TCONS_00008501	1.28249	0.0587592	0	1.10101	u	10	#N/A	NONMMUT006568
TCONS_00008167	0	0	1.47855	0.836063	u	10	#N/A	NONMMUT006568
TCONS_00032689	0.156357	0.950987	2.33448	0.147328	x	17	malat1_musmusculus_2	NONMMUT006272
TCONS_00008303	0	0.094937	0.644531	0.0867758	u	10	#N/A	NONMMUT006182
TCONS_00008442	1.05478	0.364134	0	0.291227	u	10	#N/A	NONMMUT005973
TCONS_00007259	0	1.89707	0	0.436369	u	10	adapt33_musmusculus_3	NONMMUT005969
TCONS_00008297	0	0	0.674911	0	u	10	adapt33_musmusculus_3	NONMMUT005969
TCONS_00005797	0.261314	0.96977	0.480069	1.10801	u	10	#N/A	NONMMUT005805
TCONS_00008804	0.175406	0.100743	0.227982	0.502912	u	10	pldi_musmusculus_1	NONMMUT005805
TCONS_00008802	0.240265	0.0396292	0.112102	0.78784	u	10	pldi_musmusculus_1	NONMMUT005805
TCONS_00008103	0	0	0.379401	0.272428	u	10	pldi_musmusculus_1	NONMMUT005805
TCONS_00008104	0.126602	0	0.14952	0.0402609	u	10	pldi_musmusculus_1	NONMMUT005805
TCONS_00029992	0	0.261487	0.277382	0	u	16	adapt33_musmusculus_3	NONMMUT005736
TCONS_00029991	0.0744413	0.0517991	0.234444	0	u	16	adapt33_musmusculus_3	NONMMUT005736
TCONS_00031986	0.625344	1.16037	0.574421	0.0662886	i	17	linc1257_musmusculus_1	NONMMUT005708
TCONS_00008603	1.63195	0.757046	0.856602	0	i	10	#N/A	NONMMUT005467
TCONS_00009113	0	0	0.179618	0.580384	x	10	#N/A	NONMMUT005383
TCONS_00009107	0.386481	0.560266	0.481798	0.573556	i	10	#N/A	NONMMUT005303
TCONS_00008082	9.44462	25.621	9.59158	20.5456	i	10	#N/A	NONMMUT004974
TCONS_00008079	0.526105	0.976224	1.87783	0.178461	i	10	#N/A	NONMMUT004969
TCONS_00006892	0.226311	0.629904	0.27152	0.219335	u	10	#N/A	NONMMUT004819
TCONS_00008566	0.311399	0	0	0	u	10	#N/A	NONMMUT004536
TCONS_00001835	0.137354	0.458766	0.0865161	0.279552	u	1	#N/A	NONMMUT004491
TCONS_00046423	0.220115	0.144155	0.0815561	0.790577	u	2	#N/A	NONMMUT004128
TCONS_00001729	0	0.535142	0.467899	0	u	1	#N/A	NONMMUT004079
TCONS_00005326	0.260596	0.886513	1.0031	1.0313	u	1	#N/A	NONMMUT003937
TCONS_00004892	1.06802	0.782281	0.531093	1.14405	u	1	#N/A	NONMMUT003937
TCONS_00001667	0.571224	0.685847	1.41098	0	u	1	#N/A	NONMMUT003937
TCONS_00004891	0.38836	0.660575	0.543596	1.04291	u	1	#N/A	NONMMUT003937
TCONS_00003943	0	0.530742	0.436754	0.235208	u	1	#N/A	NONMMUT003937
TCONS_00004890	0	0.448632	0.67684	0.546754	u	1	#N/A	NONMMUT003937
TCONS_00003942	0	0.13274	0.536415	0	u	1	#N/A	NONMMUT003937
TCONS_00004370	1.03072	0	0	0	u	1	#N/A	NONMMUT003937
TCONS_00001508	0.30898	0.573333	0.144162	0.116455	u	1	#N/A	NONMMUT003724
TCONS_00005278	0	0	0	0.845179	u	1	#N/A	NONMMUT003583
TCONS_00001408	23.7312	15.3302	13.6343	14.416	u	1	#N/A	NONMMUT003426
TCONS_00004355	0.595562	0.25116	0.511541	0.0918278	u	1	#N/A	NONMMUT003426
TCONS_00003923	6.56798	5.27336	26.4309	16.0668	u	1	#N/A	NONMMUT003425
TCONS_00003922	0	0	4.02343	0	u	1	#N/A	NONMMUT003411
TCONS_00004134	0.494819	0.504993	1.03892	0.167848	u	1	#N/A	NONMMUT003222
TCONS_00004119	0	0.479227	1.10386	0.75091	u	1	#N/A	NONMMUT003118
TCONS_00005242	0	0.247906	0	0.755316	u	1	#N/A	NONMMUT003118
TCONS_00003092	0	1.01327	0	0	u	1	lincrna-cox2_musmusculus_1	NONMMUT003086
TCONS_00004516	1.40529	0.362167	1.77578	0.308965	u	1	lincrna-cox2_musmusculus_1	NONMMUT003086
TCONS_00004823	0.033817	0.250999	0.0355009	0.573556	u	1	#N/A	NONMMUT002883
TCONS_00004113	0	0	0.348879	0	u	1	#N/A	NONMMUT002758
TCONS_00003896	0.202871	0.967992	0.821467	0	u	1	#N/A	NONMMUT002603
TCONS_00003897	0	0.0473918	0.348557	0	u	1	#N/A	NONMMUT002603
TCONS_00003892	0.0658728	0.0407438	0.276611	0.111724	u	1	#N/A	NONMMUT002509
TCONS_00014444	0.539982	1.08547	1.82658	0.864959	u	11	malat1_musmusculus_2	NONMMUT002489
TCONS_00003881	0.15622	0	0.787194	0.317949	i	1	#N/A	NONMMUT002236
TCONS_00004484	0.941841	0	0.282496	0.912808	u	1	#N/A	NONMMUT002219
TCONS_00002747	0.457299	0.848548	0	0.554003	u	1	#N/A	NONMMUT002218
TCONS_00003876	0.125472	0.349233	0.922037	0.0709358	u	1	#N/A	NONMMUT002166
TCONS_00003859	0.388613	0.409714	1.35369	0.898784	u	1	#N/A	NONMMUT001897
TCONS_00002340	2.88349	1.61438	2.50516	1.51776	x	1	#N/A	NONMMUT001279
TCONS_00004035	0.261314	0.242442	1.59607	0.282038	u	1	#N/A	NONMMUT001268
TCONS_00004027	0	0.148159	0.838216	0.270846	u	1	#N/A	NONMMUT001203
TCONS_00004257	0.452161	0.209754	0.271243	0.164333	x	1	#N/A	NONMMUT000987
TCONS_00003809	0.152748	0.056687	0.288638	0.362698	x	1	#N/A	NONMMUT000986
TCONS_00004964	0	0	0.132773	0.42902	i	1	#N/A	NONMMUT000215
TCONS_00001913	0.28031	0.62416	0.647388	1.42626	i	1	#N/A	NONMMUT000214
TCONS_00004397	0.524071	0.121556	0.229236	0	i	1	#N/A	NONMMUT000214
TCONS_00003979	0.070578	0.0982216	1.18548	0.987559	i	1	#N/A	NONMMUT000214
TCONS_00004398	0.543592	0	1.14132	1.5366	i	1	#N/A	NONMMUT000214
TCONS_00004955	0.816725	3.03098	6.85914	10.8838	u	1	#N/A	NONMMUT000128
TCONS_00004954	3.40423	2.08775	0.363431	6.94808	u	1	#N/A	NONMMUT000128
TCONS_00001866	7.84725	8.60064	4.30005	2.55949	x	1	#N/A	NONMMUT000101
TCONS_00075517	0.762821	0	0.780784	0.582204	u	8	malat1_musmusculus_2	NONMMUT000044

## Sheet: 872 Known.LncRNA
LncRNA.Transcript.ID	NC	3-MA	Rapa	STV	Class_code	Chromosome	LncRNADB	Noncode
TCONS_00054545	0	0.443241	0	0.0852922	u	4	#N/A	NONMMUT074767
TCONS_00054546	0.0950787	0.421459	0.0443613	0	u	4	#N/A	NONMMUT074767
TCONS_00083645	0.138376	0	0.726331	0.117347	u	X	#N/A	NONMMUT074702
TCONS_00082082	0	0.333703	0.926805	0.166373	u	X	#N/A	NONMMUT073663
TCONS_00083772	0.873451	0	0	0	u	X	#N/A	NONMMUT073663
TCONS_00082080	0	0.7534	1.91807	0.516476	u	X	#N/A	NONMMUT073660
TCONS_00083987	0.071943	0.26699	0.415389	0.366058	u	X	#N/A	NONMMUT073660
TCONS_00082081	0.211074	0.93999	0.531802	0.429592	u	X	#N/A	NONMMUT073658
TCONS_00083858	0.649069	0.602196	0.584047	0	u	X	#N/A	NONMMUT073553
TCONS_00083857	0.641195	1.1526	0	1.9711	u	X	#N/A	NONMMUT073549
TCONS_00083704	0.404722	1.87747	1.59328	0	u	X	#N/A	NONMMUT073548
TCONS_00083702	0.323523	0.600318	0.588695	0.365808	u	X	#N/A	NONMMUT073547
TCONS_00083856	1.14804	0	0	0.811308	u	X	#N/A	NONMMUT073546
TCONS_00083701	1.35898	1.76518	0.792582	0.15366	u	X	#N/A	NONMMUT073545
TCONS_00083703	0	0.0986068	0.818211	0.721041	u	X	#N/A	NONMMUT073545
TCONS_00072222	0.0621808	0.0576903	0.261108	0.369117	u	7	#N/A	NONMMUT073542
TCONS_00084117	0	0	0.192611	0.207456	u	X	ftx_mm_1	NONMMUT073505
TCONS_00083190	0	0.28109	0	0	u	X	ftx_mm_1	NONMMUT073504
TCONS_00083186	0	0.353745	0.0714757	0	u	X	ftx_mm_1	NONMMUT073496
TCONS_00083698	0	0.118193	0.347714	0.0648196	u	X	ftx_mm_1	NONMMUT073496
TCONS_00083696	0.107027	0.113484	0.818598	0.440845	u	X	ftx_mm_1	NONMMUT073496
TCONS_00083697	0	0	0.4125	0.16661	u	X	ftx_mm_1	NONMMUT073496
TCONS_00083852	0.271907	0.108116	0	0.230585	u	X	ftx_mm_1	NONMMUT073494
TCONS_00084121	0.137653	0.10217	0.115606	0.653709	u	X	ftx_mm_1	NONMMUT073494
TCONS_00083853	0.462012	0	0.0909407	0	u	X	ftx_mm_1	NONMMUT073494
TCONS_00083700	0.811647	0.851254	1.4448	0	u	X	ftx_mm_1	NONMMUT073492
TCONS_00030277	0.988092	0.146678	0.912817	0.536275	u	16	#N/A	NONMMUT073490
TCONS_00030039	0	0	0.118126	0	u	16	#N/A	NONMMUT073490
TCONS_00082038	0.898265	0.666717	0.188599	0.304701	u	X	jpx_musmusculus_2	NONMMUT073478
TCONS_00082039	0.141789	0.427536	0.223274	0.420843	u	X	jpx_musmusculus_2	NONMMUT073475
TCONS_00083964	0	0.0452011	0	0.45447	u	X	#N/A	NONMMUT073212
TCONS_00083599	0.443256	0.274164	1.00821	0.626489	u	X	#N/A	NONMMUT073078
TCONS_00082817	0	0.955555	0	0	u	X	#N/A	NONMMUT072473
TCONS_00082798	0.793241	1.06115	1.27816	0.469318	u	X	#N/A	NONMMUT072385
TCONS_00082797	0.657207	0.64362	0.498283	1.42429	u	X	#N/A	NONMMUT072374
TCONS_00083811	2.40282	3.72394	1.86318	2.08397	u	X	#N/A	NONMMUT071951
TCONS_00083812	0.495013	0.411425	0.454703	1.06695	u	X	#N/A	NONMMUT071951
TCONS_00083663	0	0.34686	0.31732	0.364262	u	X	#N/A	NONMMUT071951
TCONS_00084051	0.0566309	0.30941	0.495423	0.448229	u	X	#N/A	NONMMUT071951
TCONS_00084052	0.26246	0.0195925	0.072841	0.373514	u	X	#N/A	NONMMUT071951
TCONS_00082615	0.143505	0.355044	0.200867	0	i	X	#N/A	NONMMUT071853
TCONS_00084044	0	0.128289	0	0.547219	i	X	#N/A	NONMMUT071853
TCONS_00078094	0.836119	1.1082	1.03897	0.260468	x	9	#N/A	NONMMUT071558
TCONS_00079835	0.739889	0.126084	0.475549	0.665861	x	9	#N/A	NONMMUT071558
TCONS_00081178	0.113737	0.211047	0.398002	0.707317	u	9	#N/A	NONMMUT071409
TCONS_00036651	0	1.31353	0.371567	10.0051	u	18	#N/A	NONMMUT071408
TCONS_00080470	0.501225	0.271266	0.131546	0.0708421	x	9	#N/A	NONMMUT071331
TCONS_00079805	0.0650595	0.331986	0.478093	0.0551723	u	9	#N/A	NONMMUT071310
TCONS_00080239	1.11252	0.2173	0.122938	0	u	9	#N/A	NONMMUT071310
TCONS_00080240	0.322642	0	0	0	u	9	#N/A	NONMMUT071310
TCONS_00077924	0.243848	0.351926	0.312876	0	x	9	#N/A	NONMMUT071205
TCONS_00077923	0.867593	0.38011	0.632495	0.204373	x	9	#N/A	NONMMUT071204
TCONS_00077926	0.510394	0.307798	0.160743	0	x	9	#N/A	NONMMUT071202
TCONS_00049255	0.535914	0.883933	0.250044	0	u	3	#N/A	NONMMUT071133
TCONS_00081139	0.433136	0.0502321	0.397865	1.01011	u	9	#N/A	NONMMUT070778
TCONS_00076823	0.120072	0.631271	0.336135	0.271531	u	9	#N/A	NONMMUT070646
TCONS_00077554	0.160502	0.496371	0	0	u	9	#N/A	NONMMUT070595
TCONS_00080786	0.193473	0.102572	0.145076	1.07817	u	9	#N/A	NONMMUT070593
TCONS_00079156	0	0.861402	0.29782	0	u	9	#N/A	NONMMUT070453
TCONS_00079155	0.179507	0.261712	0	0.304454	u	9	#N/A	NONMMUT070453
TCONS_00005852	0.114056	0.493825	0	0.021494	u	10	jpx_musmusculus_2	NONMMUT070392
TCONS_00077489	0.356471	0.330728	0.037422	0.181378	u	9	#N/A	NONMMUT070381
TCONS_00080422	5.38195	4.23042	2.58955	5.57827	u	9	#N/A	NONMMUT070358
TCONS_00080420	5.81406	3.58381	2.63373	10.1311	u	9	#N/A	NONMMUT070342
TCONS_00079133	5.70898	5.77204	3.84182	4.46895	u	9	#N/A	NONMMUT070334
TCONS_00080756	0.126307	0.0976549	0	0.285632	x	9	#N/A	NONMMUT070209
TCONS_00080757	0	0	0.104777	0.372413	x	9	#N/A	NONMMUT070209
TCONS_00080758	0.150031	0	0	0.795188	x	9	#N/A	NONMMUT070207
TCONS_00080759	0	0	0.206941	0.401203	x	9	#N/A	NONMMUT070207
TCONS_00079015	0.12473	0.520749	0	0	u	9	#N/A	NONMMUT070044
TCONS_00003146	11.4113	7.27874	18.4685	77.8203	u	1	#N/A	NONMMUT069612
TCONS_00078903	1.59529	3.84156	2.33332	0.790427	u	9	#N/A	NONMMUT069611
TCONS_00078905	1.11472	1.76097	0.759066	0.127745	u	9	#N/A	NONMMUT069611
TCONS_00081063	1.47328	1.39317	0	1.29744	u	9	#N/A	NONMMUT069611
TCONS_00080665	0.0782647	0.0363063	0.123243	0.464594	x	9	#N/A	NONMMUT069516
TCONS_00079723	0	0	0.278643	0	u	9	#N/A	NONMMUT069430
TCONS_00078638	2.50376	1.46014	1.35176	0.121329	x	9	#N/A	NONMMUT069050
TCONS_00078637	0	0.401398	0	0	x	9	#N/A	NONMMUT069049
TCONS_00014432	0.172592	0	0.724745	0.351272	u	11	#N/A	NONMMUT069041
TCONS_00080606	0	0.70055	0	1.12057	u	9	#N/A	NONMMUT069000
TCONS_00079701	0	0	1.29974	0	x	9	#N/A	NONMMUT069000
TCONS_00079700	0	0	1.13676	0	x	9	#N/A	NONMMUT068999
TCONS_00080095	1.88326	0	0	1.34489	x	9	#N/A	NONMMUT068999
TCONS_00078467	1.20349	1.82713	0.574279	0	x	9	#N/A	NONMMUT068690
TCONS_00027754	0.487696	0.150825	0	4.27365	u	15	#N/A	NONMMUT068406
TCONS_00030444	0.196059	0.115755	0	1.81378	i	16	chrf_mm_1	NONMMUT068316
TCONS_00015699	0	0	0	0.658006	u	11	#N/A	NONMMUT067955
TCONS_00075497	0	0.583528	1.23049	0.678829	u	8	#N/A	NONMMUT067781
TCONS_00075819	0.646711	0.372978	0.403678	0	u	8	#N/A	NONMMUT067781
TCONS_00076387	0	0.215271	0.265724	0.250428	u	8	#N/A	NONMMUT067781
TCONS_00075496	0	0.213954	1.04906	0.130375	u	8	#N/A	NONMMUT067781
TCONS_00075494	0	0.071989	0.264732	0.0329003	u	8	#N/A	NONMMUT067772
TCONS_00062967	0.515272	2.10781	0.885156	0.993101	x	6	#N/A	NONMMUT067673
TCONS_00075487	0.37867	0.109789	0.447216	0.0401403	u	8	#N/A	NONMMUT067399
TCONS_00075813	0.153863	0.053532	0	0	u	8	#N/A	NONMMUT067399
TCONS_00076338	0.44874	0.288231	0.217424	0.643998	u	8	#N/A	NONMMUT067070
TCONS_00075297	0.442223	0.1436	0.162485	0.337515	x	8	malat1_musmusculus_2	NONMMUT066965
TCONS_00075293	0.172781	0.106869	0.604615	0	u	8	#N/A	NONMMUT066937
TCONS_00015227	1.03614	1.36444	0.666674	2.38092	u	11	#N/A	NONMMUT066868
TCONS_00014059	0.919155	0.639583	1.2544	2.57225	u	11	#N/A	NONMMUT066868
TCONS_00076035	0	0.0527617	0.358201	0.675166	u	8	#N/A	NONMMUT066756
TCONS_00074844	0	0.436757	0.494194	0.266141	u	8	crnde_mm_2	NONMMUT066702
TCONS_00074845	0.407986	0.425838	0	0.345984	u	8	crnde_mm_2	NONMMUT066702
TCONS_00075768	0.410044	0	0	0	u	8	crnde_mm_2	NONMMUT066701
TCONS_00075443	0.196147	0.218379	0.617742	0	u	8	crnde_mm_1	NONMMUT066699
TCONS_00075767	0.19587	0.129803	0	0.189832	u	8	crnde_mm_1	NONMMUT066699
TCONS_00076292	0.585536	0	0	0.620688	u	8	crnde_mm_1	NONMMUT066699
TCONS_00075766	0.517572	0.392887	0.444554	0.0798028	u	8	crnde_mm_2	NONMMUT066696
TCONS_00076291	0	0	0	0.740256	u	8	crnde_mm_2	NONMMUT066696
TCONS_00080708	0	0.078912	0	0.504899	u	9	#N/A	NONMMUT066583
TCONS_00075277	0	0.508976	1.15182	0	u	8	linc1257_musmusculus_2	NONMMUT066508
TCONS_00075269	1.79479	1.27546	1.0423	4.98709	i	8	#N/A	NONMMUT066426
TCONS_00076003	0.147925	0.0514658	0	0.376333	u	8	malat1_musmusculus_2	NONMMUT066393
TCONS_00076001	0	0.113046	0.0213188	0.447757	u	8	#N/A	NONMMUT066391
TCONS_00076002	0.0859678	0.0957114	0.0721987	0.524902	u	8	#N/A	NONMMUT066391
TCONS_00034904	0	0.0394825	0.134024	1.66007	x	17	#N/A	NONMMUT066355
TCONS_00037956	0.126223	0.526986	0.0331271	0	u	19	#N/A	NONMMUT066343
TCONS_00075253	2.86824	2.47103	2.07906	0.926608	u	8	#N/A	NONMMUT066257
TCONS_00073593	0.528141	0.709211	0.0729524	0.09429	x	8	#N/A	NONMMUT066254
TCONS_00075572	0.631514	0.200653	0.208877	0.161396	x	8	#N/A	NONMMUT066254
TCONS_00073594	0	0.0875978	0.605718	0.0355856	x	8	#N/A	NONMMUT066254
TCONS_00075981	0.0638337	0.0789651	0.312723	0.433062	x	8	#N/A	NONMMUT066254
TCONS_00075980	0	0	0	0.556205	x	8	#N/A	NONMMUT066254
TCONS_00073540	0.63579	0.791297	1.12327	0.31561	x	8	#N/A	NONMMUT066136
TCONS_00073539	0	0.246517	0	0	x	8	#N/A	NONMMUT066136
TCONS_00021360	0.768774	0.460165	0.468612	0.168243	u	13	#N/A	NONMMUT065985
TCONS_00056280	0.0728547	0.811121	0.229447	0	u	5	#N/A	NONMMUT065766
TCONS_00075924	0.0429022	0.915491	0.135115	0.509352	u	8	#N/A	NONMMUT065719
TCONS_00075541	0.484691	0.423236	0.568687	0.531922	u	8	adapt33_musmusculus_3	NONMMUT065707
TCONS_00076188	3.28958	5.96349	4.38488	14.9026	u	8	#N/A	NONMMUT065433
TCONS_00074430	0.580164	2.00355	1.28578	1.74932	u	8	#N/A	NONMMUT065433
TCONS_00076187	0.0306088	0.0770813	0.22034	3.04811	u	8	#N/A	NONMMUT065433
TCONS_00075895	0	0.204786	0.057929	1.68463	u	8	#N/A	NONMMUT065344
TCONS_00075894	0.0580164	0	0.274073	0.491995	u	8	#N/A	NONMMUT065344
TCONS_00075209	1.06791	2.19581	1.22714	2.32524	u	8	#N/A	NONMMUT065266
TCONS_00075535	1.64913	0.456069	1.18191	0.107578	u	8	#N/A	NONMMUT065266
TCONS_00075861	0.497066	0.256206	0	0.515198	u	8	#N/A	NONMMUT064976
TCONS_00075192	0.292768	0.452709	1.02449	0	u	8	#N/A	NONMMUT064965
TCONS_00075520	0.824842	0	0.252558	1.10752	u	8	#N/A	NONMMUT064826
TCONS_00075848	0.292768	0.814876	0.71714	0.993101	u	8	#N/A	NONMMUT064716
TCONS_00072999	0	0.672712	0	0	u	8	#N/A	NONMMUT064716
TCONS_00075181	0	0.509161	0.808783	0	u	8	malat1_musmusculus_2	NONMMUT064716
TCONS_00075515	1.19389	0.297762	0.835561	0.174186	u	8	malat1_musmusculus_2	NONMMUT064716
TCONS_00075183	0.470729	0.260182	1.41942	0.135895	u	8	malat1_musmusculus_2	NONMMUT064716
TCONS_00075182	0	0.088627	0.877467	0	u	8	malat1_musmusculus_2	NONMMUT064716
TCONS_00075516	0.533244	0	0.229007	0	u	8	malat1_musmusculus_2	NONMMUT064716
TCONS_00074251	0.719574	0.746151	1.68855	0.646114	i	8	#N/A	NONMMUT064710
TCONS_00075682	2.39347	1.51937	0.264489	0	u	8	#N/A	NONMMUT064418
TCONS_00070968	0.062488	1.04356	0	0.211966	u	7	#N/A	NONMMUT064381
TCONS_00072827	0.109081	0.128191	0.244293	0.505687	x	7	kcnq1ot1_homosapiens_1	NONMMUT064303
TCONS_00070775	0.728967	0.901765	0.765264	0.257577	i	7	#N/A	NONMMUT064107
TCONS_00070711	1.14706	1.11049	1.15182	1.26879	i	7	#N/A	NONMMUT063965
TCONS_00071495	0.670705	0.488926	2.31348	0	i	7	#N/A	NONMMUT063965
TCONS_00070712	0.151432	0.309091	0.254355	0.719142	i	7	#N/A	NONMMUT063965
TCONS_00072797	0.204609	0.177177	0.0572793	0.416434	i	7	#N/A	NONMMUT063916
TCONS_00072004	0.607084	0.187747	0.212437	0	u	7	#N/A	NONMMUT063697
TCONS_00070467	0.325968	0.475244	0.244428	0.31592	u	7	#N/A	NONMMUT063507
TCONS_00072720	0.347461	2.04167	0.486349	0.982188	u	7	#N/A	NONMMUT063181
TCONS_00071969	9.49223	2.00429	2.13042	1.55442	u	7	#N/A	NONMMUT063181
TCONS_00071453	0	0.152145	0	0	u	7	#N/A	NONMMUT063115
TCONS_00071452	0.567017	0	2.41347	0	u	7	#N/A	NONMMUT063115
TCONS_00030440	0.0744851	0	0.175936	0.852733	i	16	malat1_musmusculus_2	NONMMUT062952
TCONS_00030139	4.18908	1.9699	2.95186	32.5561	u	16	#N/A	NONMMUT062948
TCONS_00015078	0.567387	0.0717835	0.0812235	0.174967	x	11	#N/A	NONMMUT062948
TCONS_00071669	1.26018	0.744017	1.86412	1.94302	u	7	#N/A	NONMMUT062870
TCONS_00038934	0.782324	0.362914	0.20532	0	u	19	#N/A	NONMMUT062804
TCONS_00069932	0	0.894818	0	0	u	7	#N/A	NONMMUT062737
TCONS_00072655	0.117761	0	0	0.699054	u	7	#N/A	NONMMUT062737
TCONS_00071417	0.497791	0.273684	0.793543	0.250157	u	7	#N/A	NONMMUT062736
TCONS_00069860	0.367052	0.535142	0.165141	0	x	7	#N/A	NONMMUT062524
TCONS_00071657	0.602983	0.384614	0	0.255673	u	7	#N/A	NONMMUT062452
TCONS_00071112	0	0	0.359063	0	u	7	#N/A	NONMMUT062452
TCONS_00071113	0.501276	0	1.09295	0.130799	u	7	#N/A	NONMMUT062452
TCONS_00071395	0	0.208053	1.0986	0.633894	i	7	#N/A	NONMMUT062369
TCONS_00084138	0.0222983	0	0.0468171	0.453829	i	X	#N/A	NONMMUT062319
TCONS_00071389	0.943505	0.427009	0.676429	0.468362	u	7	#N/A	NONMMUT062264
TCONS_00039147	0.0140341	0.0130207	0.132597	0.547462	u	19	adapt33_musmusculus_3	NONMMUT061743
TCONS_00071086	0.603415	0.671806	1.647	1.43279	u	7	#N/A	NONMMUT061366
TCONS_00071071	0.561283	0.972065	0.432103	0.126929	i	7	#N/A	NONMMUT061264
TCONS_00071073	0	0.260375	0.392821	0	x	7	#N/A	NONMMUT061264
TCONS_00071072	0.159232	0.168838	0.764163	0.0385809	x	7	#N/A	NONMMUT061264
TCONS_00071074	0.032698	0.121347	0.480565	0.388203	x	7	#N/A	NONMMUT061264
TCONS_00072175	0.36251	0.336331	0.169138	1.50294	x	7	#N/A	NONMMUT061093
TCONS_00072156	0.457509	0.471632	1.5476	0.431089	x	7	#N/A	NONMMUT060613
TCONS_00071301	0.238454	0.575206	1.75229	0.242658	u	7	#N/A	NONMMUT060378
TCONS_00067366	0.344345	0.46982	0.51034	0.0343546	u	7	malat1_musmusculus_2	NONMMUT060286
TCONS_00071587	0.603909	0.120064	0.0905685	0.292646	x	7	#N/A	NONMMUT060277
TCONS_00072103	0.205763	0.381807	0	1.04696	x	7	#N/A	NONMMUT060244
TCONS_00071285	0.181024	0.72779	0.823499	1.02342	x	7	#N/A	NONMMUT060235
TCONS_00066465	0.838092	0.989632	1.27974	0	i	7	#N/A	NONMMUT060177
TCONS_00072093	0	0.0589067	0.0666533	1.18454	u	7	#N/A	NONMMUT060147
TCONS_00071795	2.04237	2.24578	1.19115	0.128295	x	7	#N/A	NONMMUT060122
TCONS_00037756	0.34262	0.544932	0.154149	0	x	19	#N/A	NONMMUT060063
TCONS_00071538	0.717448	0.499227	0	0.217291	u	7	#N/A	NONMMUT059689
TCONS_00071537	1.08605	1.07632	0	0	u	7	#N/A	NONMMUT059687
TCONS_00065032	0.525232	0.19492	0.551384	0	u	6	#N/A	NONMMUT059381
TCONS_00027954	0	0.0911041	0	1.99854	u	15	#N/A	NONMMUT059253
TCONS_00066078	0.0420465	0.07802	0	0.713131	u	6	#N/A	NONMMUT059090
TCONS_00059306	0.104353	0.484085	0.109549	0.176988	x	5	#N/A	NONMMUT058886
TCONS_00064568	1.70029	1.57751	2.88339	6.54399	u	6	#N/A	NONMMUT058860
TCONS_00066049	0.118645	0.495347	0	0.503072	x	6	#N/A	NONMMUT058730
TCONS_00065190	0.230375	0.374041	1.20923	1.17218	x	6	#N/A	NONMMUT058730
TCONS_00064468	0.0898265	0	0	0.152351	x	6	#N/A	NONMMUT058730
TCONS_00066051	0.117761	0	0.0618125	0.699054	x	6	#N/A	NONMMUT058730
TCONS_00066050	0	0	0	0.720799	x	6	#N/A	NONMMUT058729
TCONS_00063011	0.156143	1.23137	0	0.264827	u	6	#N/A	NONMMUT058563
TCONS_00065726	0.298036	0	0	0.367626	u	6	#N/A	NONMMUT058563
TCONS_00065175	3.99397	9.70131	10.0162	5.3157	u	6	#N/A	NONMMUT058396
TCONS_00065472	0.68524	0.45411	0.0513829	0.166029	u	6	#N/A	NONMMUT058316
TCONS_00047272	0.114045	0.343879	0	0.338496	u	3	#N/A	NONMMUT057964
TCONS_00065148	0.151528	0.937237	1.21956	0	u	6	#N/A	NONMMUT057768
TCONS_00004246	0.433136	0.182662	0.12401	0	u	1	#N/A	NONMMUT057655
TCONS_00037896	0	0.335263	0	0	u	19	#N/A	NONMMUT057485
TCONS_00037895	0	0.3321	0	0	u	19	#N/A	NONMMUT057485
TCONS_00081334	0.408866	0	0.044023	0	u	JH584304.1	jpx_musmusculus_2	NONMMUT057485
TCONS_00004912	0.0381871	0.283435	0.120266	0.453372	u	1	#N/A	NONMMUT056998
TCONS_00064945	1.21611	0.967105	1.04869	3.46221	x	6	#N/A	NONMMUT056945
TCONS_00065604	0.550853	0	0	0.653993	u	6	#N/A	NONMMUT056773
TCONS_00065605	0.140842	0.261341	0.369636	1.19438	u	6	#N/A	NONMMUT056772
TCONS_00069677	0.339623	1.07133	0.10696	0	u	7	ak139328_mm_1	NONMMUT056705
TCONS_00062264	2.60517	4.50297	1.29252	1.33161	i	6	#N/A	NONMMUT056532
TCONS_00062265	1.63684	3.00022	0.733439	0.47398	i	6	#N/A	NONMMUT056532
TCONS_00064926	0.777515	0.188929	1.51586	1.28731	i	6	#N/A	NONMMUT056532
TCONS_00065097	0	0.42684	0.263439	0	u	6	#N/A	NONMMUT056489
TCONS_00065561	0	0.312634	0.648538	1.04778	u	6	#N/A	NONMMUT056408
TCONS_00064908	0.497153	0	0.897681	0	u	6	#N/A	NONMMUT056408
TCONS_00062171	1.28004	2.0207	1.74491	1.16652	u	6	#N/A	NONMMUT056179
TCONS_00065855	0.251684	0.717821	0.391431	0	u	6	pint_mm_1	NONMMUT056166
TCONS_00065865	0.701063	0	0.437316	1.9128	u	6	pint_mm_1	NONMMUT056166
TCONS_00065079	0.400965	1.27546	1.44319	1.74872	u	6	pint_mm_1	NONMMUT056160
TCONS_00065401	1.09441	0.927082	0.32469	0.766683	u	6	pint_mm_1	NONMMUT056160
TCONS_00065083	0.230795	0.107064	0.848005	0	u	6	pint_mm_1	NONMMUT056160
TCONS_00065403	0.197003	0.045694	0	0.13922	u	6	pint_mm_1	NONMMUT056160
TCONS_00065405	0.37268	0	0.102957	1.86299	u	6	pint_mm_1	NONMMUT056160
TCONS_00065076	0.231471	0.0322132	0.437394	1.43294	u	6	pint_mm_1	NONMMUT056155
TCONS_00065400	0.275632	0.0547986	0	0	u	6	#N/A	NONMMUT056153
TCONS_00063636	0.131719	0.37826	0	0	u	6	pint_mm_1	NONMMUT056153
TCONS_00065227	0.515526	0	0	0	u	6	#N/A	NONMMUT055610
TCONS_00063442	1.59184	1.31865	4.20761	4.35512	u	6	#N/A	NONMMUT055555
TCONS_00063441	2.65911	2.62304	1.17115	0.647988	u	6	#N/A	NONMMUT055554
TCONS_00060547	0.864672	1.95137	0.981326	0.951263	i	5	#N/A	NONMMUT055494
TCONS_00058089	0.199699	1.17342	0	0.2258	u	5	#N/A	NONMMUT055359
TCONS_00058088	0	0.757861	0	0	u	5	#N/A	NONMMUT055359
TCONS_00055720	0.197413	0.702099	0	0.948665	u	4	malat1_musmusculus_2	NONMMUT055336
TCONS_00060778	1.4875	0.63696	0.840845	0.129379	u	5	#N/A	NONMMUT055306
TCONS_00060276	1.06666	0.989632	1.67966	0.258446	u	5	#N/A	NONMMUT055150
TCONS_00041193	1.26723	0.974983	0.5516	0.576639	i	2	#N/A	NONMMUT054924
TCONS_00044819	0.783132	0.363288	1.54149	0	u	2	#N/A	NONMMUT054897
TCONS_00044820	0	0.298327	1.46276	0	u	2	#N/A	NONMMUT054897
TCONS_00060739	1.35631	3.53914	0.800912	1.72528	u	5	#N/A	NONMMUT054893
TCONS_00060740	4.59303	0	0	0.954409	u	5	#N/A	NONMMUT054892
TCONS_00079832	0	0.0654263	0.314629	0	u	9	malat1_musmusculus_2	NONMMUT054535
TCONS_00061397	0	0	0.0859931	1.59771	u	5	#N/A	NONMMUT054532
TCONS_00060988	1.43981	0.632762	0.338099	1.96002	u	5	#N/A	NONMMUT054409
TCONS_00060702	0.511633	0.158228	0.358073	0.404954	i	5	#N/A	NONMMUT054386
TCONS_00033780	0	0	0.383536	0.168994	u	17	#N/A	NONMMUT054373
TCONS_00059277	7.24233	7.37485	2.967	2.39676	u	5	#N/A	NONMMUT054011
TCONS_00057238	0.376416	0.567503	0.395159	0.478817	u	5	#N/A	NONMMUT053711
TCONS_00008894	0.0673819	0.0390724	0.0618949	1.29997	u	10	#N/A	NONMMUT053711
TCONS_00061280	0	0.124479	0	0.379261	u	5	#N/A	NONMMUT053506
TCONS_00060903	1.87589	1.71945	1.10328	1.85914	u	5	adapt33_musmusculus_3	NONMMUT053303
TCONS_00061702	2.04688	1.09946	0.904759	2.10125	u	5	adapt33_musmusculus_2	NONMMUT053299
TCONS_00061691	0.581006	0.709273	0.674139	2.23016	u	5	#N/A	NONMMUT053187
TCONS_00060396	0.704704	0.567784	1.75214	0.345984	u	5	#N/A	NONMMUT053186
TCONS_00056882	0.0388439	0.162174	0.122334	0.164703	u	5	#N/A	NONMMUT052750
TCONS_00016098	0.224931	0.268313	0.168665	0.762992	i	11	#N/A	NONMMUT052456
TCONS_00058628	1.17167	1.10216	3.05796	0.80041	x	5	#N/A	NONMMUT052329
TCONS_00058629	0.683283	0.713181	3.24581	0.608415	x	5	#N/A	NONMMUT052329
TCONS_00061609	0.277511	0.321838	0.819364	0.470674	u	5	#N/A	NONMMUT052329
TCONS_00058616	0.101997	0.252349	0	0	u	5	#N/A	NONMMUT052323
TCONS_00060353	0.0484705	0.0899403	0.50884	0.0822087	u	5	#N/A	NONMMUT052323
TCONS_00056741	0.114769	0.479165	0	0	u	5	#N/A	NONMMUT052281
TCONS_00061188	0.334592	0.2173	0.175626	0.453989	u	5	#N/A	NONMMUT052281
TCONS_00061186	0.523245	0.208053	0	0.887452	u	5	#N/A	NONMMUT052281
TCONS_00061189	0	0	0.276193	0.365089	u	5	#N/A	NONMMUT052281
TCONS_00061593	0.178908	0.343041	0.175295	0.606874	u	5	#N/A	NONMMUT052000
TCONS_00061592	0	0	0.0939789	0.668066	u	5	#N/A	NONMMUT052000
TCONS_00061567	0	0.994425	0.595693	0.855473	u	5	#N/A	NONMMUT051781
TCONS_00060827	0.672171	0.274397	0.423384	0	u	5	#N/A	NONMMUT051780
TCONS_00060086	0.0597147	0.138506	0.407473	0.455757	u	5	malat1_musmusculus_2	NONMMUT051600
TCONS_00060796	0.842236	0	0.147362	0.11904	u	5	#N/A	NONMMUT051493
TCONS_00060797	2.00225	1.62545	0.262744	0.707486	u	5	#N/A	NONMMUT051488
TCONS_00060794	0.660563	0.245144	0.138691	0.37345	u	5	#N/A	NONMMUT051470
TCONS_00055818	0.395731	0.0367153	0	2.01355	u	4	#N/A	NONMMUT050694
TCONS_00055819	0.176642	0	0	1.11278	u	4	#N/A	NONMMUT050694
TCONS_00055481	0.914283	0.565504	3.03939	3.23057	u	4	#N/A	NONMMUT050678
TCONS_00055238	2.34214	0.543251	2.66366	0.165517	u	4	#N/A	NONMMUT050389
TCONS_00044577	0.0604569	0	0.44427	0	u	2	#N/A	NONMMUT050157
TCONS_00055191	25.6862	19.1817	20.619	29.5389	u	4	#N/A	NONMMUT049837
TCONS_00055190	42.3207	23.5505	37.9286	50.8523	u	4	#N/A	NONMMUT049833
TCONS_00052088	4.45951	5.41292	2.81598	5.91437	u	4	#N/A	NONMMUT049830
TCONS_00052023	0	0.998542	0.64127	0	u	4	#N/A	NONMMUT049631
TCONS_00055182	0.249952	0.154601	0	0.0353277	u	4	#N/A	NONMMUT049631
TCONS_00055183	1.08629	0.125981	0.325824	0	u	4	#N/A	NONMMUT049631
TCONS_00055714	0.0867857	0	0	0.539709	u	4	#N/A	NONMMUT049631
TCONS_00054770	0.131199	0.30431	1.17072	0.778822	u	4	linc1257_musmusculus_2	NONMMUT049611
TCONS_00055181	1.00644	0.466878	0.44023	1.13798	u	4	linc1257_musmusculus_2	NONMMUT049610
TCONS_00068398	0.480608	0.516305	0.663867	0.42902	u	7	#N/A	NONMMUT049323
TCONS_00055140	2.92326	1.16235	0.751547	0.607103	u	4	#N/A	NONMMUT048763
TCONS_00054933	0	0	0.476745	0.365861	u	4	#N/A	NONMMUT048656
TCONS_00021854	0.0625057	0.0662763	0.131236	0.969262	u	13	beta-mhc-as-transcripts_mm_1	NONMMUT048519
TCONS_00054927	0.227802	0.0845404	0.908751	1.08182	u	4	#N/A	NONMMUT048343
TCONS_00054712	0.260835	0.188221	0.97359	0.294926	u	4	#N/A	NONMMUT048176
TCONS_00054714	0	0.146923	0.498731	0.0895283	u	4	#N/A	NONMMUT048176
TCONS_00054710	0.0585536	0.2173	0.491753	0.0993101	u	4	#N/A	NONMMUT048163
TCONS_00054711	0.131199	0	0.413195	0	u	4	#N/A	NONMMUT048163
TCONS_00055987	0	0	0	0.303323	u	4	#N/A	NONMMUT048135
TCONS_00055986	0.487278	1.95905	0	3.9486	u	4	#N/A	NONMMUT048052
TCONS_00053382	0	3.12736	1.54504	0	u	4	#N/A	NONMMUT048051
TCONS_00055594	0	0.0367844	0.291352	0.470711	x	4	#N/A	NONMMUT047909
TCONS_00053242	0.197208	0.975818	0.138018	0.111492	u	4	#N/A	NONMMUT047641
TCONS_00051345	0	0.549138	0	0.0528349	u	4	#N/A	NONMMUT047634
TCONS_00054689	0	0	0.745918	0	u	4	#N/A	NONMMUT047362
TCONS_00055944	0.0469124	0	0.0246241	0.39783	u	4	#N/A	NONMMUT047194
TCONS_00055997	20.9391	31.9102	20.3044	33.2319	u	4	#N/A	NONMMUT047138
TCONS_00054920	0	0	2.73845	2.81544	u	4	#N/A	NONMMUT047138
TCONS_00055320	1.04275	0.686576	1.83623	0.456404	x	4	#N/A	NONMMUT046984
TCONS_00055319	0.53538	0.175312	0.330611	0.0534138	x	4	#N/A	NONMMUT046984
TCONS_00052855	0.832077	0.771988	0.262053	0.28225	u	4	linc1609_musmusculus_2	NONMMUT046772
TCONS_00028380	0.780296	0.881325	0.854764	0.834333	x	16	#N/A	NONMMUT046690
TCONS_00055298	0.513202	1.58713	2.06523	0.483566	u	4	#N/A	NONMMUT046615
TCONS_00069984	0.421265	0.603014	0.0379064	0.0408279	i	7	malat1_musmusculus_2	NONMMUT046606
TCONS_00069983	0	0.382066	0.851111	0.654792	i	7	malat1_musmusculus_2	NONMMUT046606
TCONS_00054869	0.0559627	0	0.646242	0.379663	i	4	#N/A	NONMMUT046591
TCONS_00050942	0.221776	0.41152	0	0	u	4	#N/A	NONMMUT046311
TCONS_00050943	0	0.394901	0	0	u	4	#N/A	NONMMUT046311
TCONS_00054655	0.63969	0.381531	0.52764	1.16244	x	4	#N/A	NONMMUT046224
TCONS_00055509	0	0	0	0.669413	u	4	#N/A	NONMMUT046115
TCONS_00008094	0.938462	0.33488	0.530487	0.408124	i	10	linc1610_musmusculus_1	NONMMUT046005
TCONS_00084023	0.0921835	0	0.387094	1.87618	x	X	#N/A	NONMMUT045996
TCONS_00017590	0	0.514658	0.0363962	0	u	12	#N/A	NONMMUT045981
TCONS_00036836	0.0623648	0.231444	0	1.05774	u	18	#N/A	NONMMUT045935
TCONS_00027071	0	0.200699	0.340639	0	u	15	#N/A	NONMMUT045672
TCONS_00027731	0	0.02862	0.194302	0.680153	u	15	#N/A	NONMMUT045672
TCONS_00050496	0	0	0	0.290506	u	3	malat1_musmusculus_2	NONMMUT045331
TCONS_00050795	0	0	0.0940321	0.531717	u	3	#N/A	NONMMUT045085
TCONS_00060226	0	0.643726	0.624326	0	u	5	#N/A	NONMMUT045071
TCONS_00018925	0.113492	1.38991	0	0	u	13	#N/A	NONMMUT044890
TCONS_00049784	0.142642	0.352909	1.09813	0.161286	u	3	#N/A	NONMMUT044818
TCONS_00016707	0	0.609042	0.114856	0	u	12	#N/A	NONMMUT044793
TCONS_00049606	5.11013	3.03726	3.18522	2.30219	u	3	#N/A	NONMMUT044347
TCONS_00049752	0.225726	0.418849	0.510386	0.235596	u	3	#N/A	NONMMUT044332
TCONS_00064573	0.113601	0.878309	0.198763	0	u	6	malat1_musmusculus_2	NONMMUT043897
TCONS_00050321	0	0.0501034	0	0.320574	u	3	#N/A	NONMMUT043766
TCONS_00050322	0.0596021	0	0.0938549	1.11197	u	3	#N/A	NONMMUT043764
TCONS_00050050	1.23568	0.202314	0.381533	0.369845	x	3	#N/A	NONMMUT043746
TCONS_00050631	0	0.194533	0.132069	0.426744	x	3	#N/A	NONMMUT043745
TCONS_00050049	0.726872	0.43353	0.545047	0.176116	i	3	linc1257_musmusculus_2	NONMMUT043686
TCONS_00050623	0.073023	0	0.229977	0.557329	x	3	#N/A	NONMMUT043672
TCONS_00015589	0	0	0	0.826015	u	11	#N/A	NONMMUT043667
TCONS_00049696	0.617557	0.916735	1.55594	0.418964	u	3	#N/A	NONMMUT043471
TCONS_00048412	0.257588	0.597465	0.135207	0	u	3	#N/A	NONMMUT043367
TCONS_00048413	0	0.519455	0	0.049979	u	3	#N/A	NONMMUT043367
TCONS_00047018	0.215095	0.665205	0.225805	0.121604	u	3	#N/A	NONMMUT043234
TCONS_00073996	0.321985	1.73265	0.743639	0.436884	u	8	#N/A	NONMMUT043136
TCONS_00046948	0	1.21388	0	0	u	3	#N/A	NONMMUT042969
TCONS_00046947	0.0143397	0.864766	0.180644	0.462096	u	3	#N/A	NONMMUT042969
TCONS_00050218	0.0383105	0.189567	0.0402181	0.38986	u	3	#N/A	NONMMUT042969
TCONS_00049847	0.679101	0.126012	0.0285166	0.0460717	u	3	#N/A	NONMMUT042969
TCONS_00050219	0.0835375	0	0	0.389631	u	3	#N/A	NONMMUT042969
TCONS_00048110	0.562472	1.45373	0.379593	0	x	3	#N/A	NONMMUT041990
TCONS_00048109	0	0.231771	0	0	x	3	#N/A	NONMMUT041990
TCONS_00050530	0	0.0502321	0.113676	0.642795	u	3	#N/A	NONMMUT041990
TCONS_00045658	6.06275	4.49213	15.0718	17.3522	u	2	#N/A	NONMMUT041835
TCONS_00044442	4.23832	3.35639	8.86149	5.62442	u	2	#N/A	NONMMUT041835
TCONS_00044443	1.96336	2.63721	3.35317	6.46114	u	2	#N/A	NONMMUT041835
TCONS_00045654	0.658059	2.21878	4.09441	0	u	2	#N/A	NONMMUT041835
TCONS_00045091	0	0	1.51789	0.161691	u	2	#N/A	NONMMUT041835
TCONS_00045645	4.2717	3.86607	3.27537	2.3795	i	2	linc1609_musmusculus_2	NONMMUT041638
TCONS_00046638	0	0.346029	0	0.70285	u	2	#N/A	NONMMUT041595
TCONS_00045644	0.886512	0.0913879	0.258515	0.167064	u	2	#N/A	NONMMUT041595
TCONS_00045080	0.0580164	0	0.730862	0.098399	u	2	#N/A	NONMMUT041587
TCONS_00045081	0	0	1.2329	0.459664	u	2	#N/A	NONMMUT041583
TCONS_00046636	0	0	0	0.335172	u	2	#N/A	NONMMUT041583
TCONS_00046637	0	0	0	0.294656	u	2	#N/A	NONMMUT041583
TCONS_00045643	0.383725	0.106804	0	0	u	2	#N/A	NONMMUT041579
TCONS_00046634	0	0	0	0.247416	u	2	#N/A	NONMMUT041579
TCONS_00041783	0.38612	0.437844	0.270231	0	u	2	#N/A	NONMMUT041528
TCONS_00045641	0.575263	0.362167	0.215681	0	u	2	#N/A	NONMMUT041527
TCONS_00044343	0	0.115222	0.338974	0.0842537	u	2	#N/A	NONMMUT041527
TCONS_00044772	0.420962	0.998102	1.17846	0.951967	u	2	#N/A	NONMMUT041307
TCONS_00044774	0	0.11618	0.180756	0	u	2	#N/A	NONMMUT041307
TCONS_00003871	0.714104	1.17784	0.999548	1.14387	u	1	#N/A	NONMMUT041273
TCONS_00044251	0.0950469	0.323338	0.133039	0	u	2	#N/A	NONMMUT041264
TCONS_00003604	0	0.234882	0.167855	0	u	1	malat1_musmusculus_2	NONMMUT041142
TCONS_00003605	0.130477	0.201757	0.167413	0.0491769	u	1	malat1_musmusculus_2	NONMMUT041142
TCONS_00031883	0.248968	0.577471	0.52273	0	u	17	#N/A	NONMMUT041095
TCONS_00045606	66.7403	42.4538	50.8284	49.2823	u	2	#N/A	NONMMUT040860
TCONS_00045605	38.1683	17.5047	21.9012	37.9585	u	2	#N/A	NONMMUT040856
TCONS_00044092	8.82902	6.33129	6.7777	9.88941	u	2	#N/A	NONMMUT040855
TCONS_00045048	4.03223	3.05606	2.50403	3.27496	u	2	#N/A	NONMMUT040855
TCONS_00044081	0	0.918246	0	0	u	2	#N/A	NONMMUT040841
TCONS_00045046	0.253357	0.282072	1.80861	0.515649	u	2	#N/A	NONMMUT040841
TCONS_00045040	0	0.0832214	0.564993	0.152135	i	2	#N/A	NONMMUT040779
TCONS_00045600	0.504174	0.0668235	0.0378056	0	i	2	#N/A	NONMMUT040779
TCONS_00044743	0.299622	0.032704	1.20266	0	i	2	#N/A	NONMMUT040776
TCONS_00046552	3.0036	2.56074	2.42878	2.96018	x	2	#N/A	NONMMUT040693
TCONS_00043943	0	0.49798	0.512243	0.0827584	x	2	#N/A	NONMMUT040565
TCONS_00054792	0.392956	0.169268	0.471454	0.214224	x	4	#N/A	NONMMUT040401
TCONS_00046511	0	0.0166113	0.187958	0.971732	i	2	#N/A	NONMMUT040089
TCONS_00060131	0.206764	0.472202	1.23557	0.188829	u	5	#N/A	NONMMUT039904
TCONS_00043710	0.353566	0.890376	0.212098	0	u	2	#N/A	NONMMUT039841
TCONS_00044982	2.20597	2.72889	3.24214	2.4943	u	2	#N/A	NONMMUT039735
TCONS_00045552	0.525232	0	0.110277	0.445411	u	2	#N/A	NONMMUT039731
TCONS_00043686	0.156375	0.464262	0.0328322	0.159132	u	2	#N/A	NONMMUT039726
TCONS_00043685	0.38627	1.07512	0.057929	0.187181	u	2	#N/A	NONMMUT039724
TCONS_00025855	0.101389	0.483774	0	0.0245659	u	15	#N/A	NONMMUT039716
TCONS_00025856	0.18718	0.213738	0.0755768	0	u	15	#N/A	NONMMUT039716
TCONS_00050579	2.2936	3.49594	3.61171	23.0626	u	3	#N/A	NONMMUT039631
TCONS_00050026	0.137673	0.340616	0	0.467003	u	3	#N/A	NONMMUT039631
TCONS_00044671	0	0.0877652	0.297921	0	u	2	#N/A	NONMMUT039363
TCONS_00044670	0.138129	0	0.224101	0.170381	u	2	#N/A	NONMMUT039363
TCONS_00044659	0.47968	1.1126	1.9723	0.338985	u	2	#N/A	NONMMUT039232
TCONS_00045942	0.28559	0.264966	0.0856602	1.17634	u	2	#N/A	NONMMUT039232
TCONS_00046418	0	0.385994	0	0.940833	u	2	#N/A	NONMMUT039219
TCONS_00044950	0	0.160523	0.317857	0.146724	u	2	#N/A	NONMMUT039219
TCONS_00044948	0.316189	0.125724	0.758705	0.229832	u	2	#N/A	NONMMUT039037
TCONS_00071205	0	0.129517	0.806019	0.82868	u	7	linc1609_musmusculus_2	NONMMUT038491
TCONS_00045910	3.94743	3.47925	4.88991	14.1266	u	2	#N/A	NONMMUT038457
TCONS_00067784	0.381974	0.590648	0	0	u	7	#N/A	NONMMUT038453
TCONS_00071685	0.997836	0.173583	0.32735	0.634644	u	7	#N/A	NONMMUT038453
TCONS_00015048	2.10357	1.98635	1.94331	1.95038	u	11	malat1_musmusculus_2	NONMMUT038389
TCONS_00075796	1.5032	0.264501	0.503342	1.89015	u	8	linc1257_musmusculus_2	NONMMUT038389
TCONS_00045871	0	0.080058	0.0517635	0.648129	u	2	braveheart_mm_1	NONMMUT038166
TCONS_00045862	0.0953095	0	0.825456	2.82888	u	2	#N/A	NONMMUT038109
TCONS_00045215	0.914762	0.4059	0.167011	1.82131	u	2	#N/A	NONMMUT038103
TCONS_00044630	0.0900824	0	0.756543	0.254641	u	2	#N/A	NONMMUT038103
TCONS_00044629	0	0.123259	2.09202	0.675976	u	2	#N/A	NONMMUT038102
TCONS_00040413	1.22963	1.79273	1.29085	2.08551	u	2	#N/A	NONMMUT038101
TCONS_00040416	1.05657	1.41595	1.27351	1.92475	u	2	#N/A	NONMMUT038099
TCONS_00045214	0.508226	0.202082	0	0	u	2	#N/A	NONMMUT038099
TCONS_00045859	0.299503	0.0992406	0.179666	0.870811	u	2	#N/A	NONMMUT038099
TCONS_00044631	0.124321	0	0.435037	0	u	2	#N/A	NONMMUT038099
TCONS_00045211	0.544216	0	0.171394	0.184604	u	2	#N/A	NONMMUT038033
TCONS_00044626	0.148214	0	0.622375	0	u	2	#N/A	NONMMUT037910
TCONS_00072498	0.254763	0.262628	0.267449	1.44031	u	7	malat1_musmusculus_2	NONMMUT037863
TCONS_00042730	0.94569	1.44961	1.33809	0.62763	u	2	#N/A	NONMMUT037473
TCONS_00045817	0	0	0	0.565989	i	2	borg_mm_1	NONMMUT037403
TCONS_00044605	0	0.578494	0.607137	0	u	2	#N/A	NONMMUT037133
TCONS_00040173	0	0.33825	0.104382	0	u	2	#N/A	NONMMUT037133
TCONS_00044604	0.257813	0.136683	1.02461	0	u	2	#N/A	NONMMUT037133
TCONS_00045181	0.392295	0	0	0	u	2	#N/A	NONMMUT037133
TCONS_00045182	0.13276	0	0	0.337752	u	2	#N/A	NONMMUT037133
TCONS_00046284	0.150806	1.11932	1.21375	0.682066	u	2	#N/A	NONMMUT036789
TCONS_00002311	0.379427	0.704053	0.39832	0.187696	u	1	#N/A	NONMMUT036565
TCONS_00044559	0	0.17672	0.4999	0	u	2	#N/A	NONMMUT036430
TCONS_00044560	0.283578	0	0.33491	0	u	2	#N/A	NONMMUT036430
TCONS_00045412	4.7151	4.33501	8.30953	10.0235	u	2	#N/A	NONMMUT036358
TCONS_00039775	0.320772	0.595214	0.0962126	0	x	2	#N/A	NONMMUT036331
TCONS_00017589	0	0.285009	0	0	u	12	#N/A	NONMMUT035737
TCONS_00018089	0.148865	0	0.34381	0	u	12	#N/A	NONMMUT035737
TCONS_00017588	0.0735752	0.307178	0	0.0311969	u	12	malat1_musmusculus_2	NONMMUT035737
TCONS_00018355	0.171936	0.0957114	0.0902483	0	u	12	malat1_musmusculus_2	NONMMUT035737
TCONS_00044528	0	0	1.25537	0.0596523	u	2	#N/A	NONMMUT035501
TCONS_00044529	0	0	0.590104	0	u	2	#N/A	NONMMUT035501
TCONS_00038867	0.117433	0.136191	0.354432	0.07469	u	19	#N/A	NONMMUT035339
TCONS_00039088	0.864299	0	0	0.122158	x	19	#N/A	NONMMUT035267
TCONS_00038736	0	0.201951	0.784877	0.304975	u	19	#N/A	NONMMUT035170
TCONS_00037640	0.233104	0.231718	0.227232	0.0282398	x	19	#N/A	NONMMUT034988
TCONS_00038851	4.30776	5.93105	4.03385	4.41294	x	19	#N/A	NONMMUT034937
TCONS_00039265	0	0	0	0.667562	u	19	#N/A	NONMMUT034897
TCONS_00039266	0.0360125	0	0.0756112	0.67187	u	19	#N/A	NONMMUT034895
TCONS_00005017	0.588259	0.886888	1.77546	5.23803	u	1	#N/A	NONMMUT034741
TCONS_00038816	0.10175	0	0.320451	0	u	19	#N/A	NONMMUT034382
TCONS_00038813	0.625555	0.105523	0.955204	0.289357	u	19	#N/A	NONMMUT034267
TCONS_00023915	0.724699	2.55791	1.4306	0.253842	x	14	#N/A	NONMMUT034258
TCONS_00023913	0	1.47135	1.12713	0	u	14	#N/A	NONMMUT034258
TCONS_00023914	1.37114	1.12698	0.444381	0.920844	x	14	#N/A	NONMMUT034258
TCONS_00023916	0.571472	0.774374	0.77359	0.828962	x	14	#N/A	NONMMUT034258
TCONS_00023917	0.483358	0.55845	0.517	0.309359	x	14	#N/A	NONMMUT034258
TCONS_00037179	0.585536	0.169766	0.729946	0.124138	u	19	#N/A	NONMMUT034068
TCONS_00037288	0	0.619453	0.100131	0	u	19	#N/A	NONMMUT034015
TCONS_00038659	6.85543	8.22087	5.99732	0.158193	i	19	#N/A	NONMMUT033876
TCONS_00037195	0	0.717671	0.187912	0.0433704	i	19	#N/A	NONMMUT033876
TCONS_00038657	0.540981	0.633996	1.34507	0.77266	i	19	#N/A	NONMMUT033876
TCONS_00037194	0.0896991	0.187248	0.153019	0	i	19	#N/A	NONMMUT033876
TCONS_00037192	0	0.141604	0	0.36672	i	19	#N/A	NONMMUT033876
TCONS_00038773	0.0597712	0.0554547	0.313737	0	u	19	#N/A	NONMMUT033685
TCONS_00037909	4.43389	8.77907	25.7974	0.438491	u	19	neat1_musmusculus_4	NONMMUT033632
TCONS_00039341	1.11684	0.812987	3.08585	17.3318	u	19	neat1_musmusculus_4	NONMMUT033624
TCONS_00039012	0.170737	0	0	0	u	19	neat1_musmusculus_4	NONMMUT033624
TCONS_00038768	95.3854	71.0835	147.31	220.768	u	19	malat1_musmusculus_2	NONMMUT033610
TCONS_00039008	36.053	23.2806	62.3199	32.5199	u	19	malat1_musmusculus_2	NONMMUT033610
TCONS_00038758	0.220341	0	1.50353	1.30799	u	19	#N/A	NONMMUT033528
TCONS_00036215	0.329364	0.687551	0.302543	0.0698274	u	18	#N/A	NONMMUT033208
TCONS_00083959	0.129852	0	0.0681588	0.770826	u	X	ak139328_mm_1	NONMMUT032835
TCONS_00036135	0.706927	0.834751	1.88905	0.217998	u	18	#N/A	NONMMUT032823
TCONS_00036571	0.562114	0.162975	0.295052	0.238344	u	18	#N/A	NONMMUT032618
TCONS_00030038	0.186857	0.123831	1.20499	0.656478	u	16	linc1609_musmusculus_2	NONMMUT032543
TCONS_00054819	0.321412	0	2.19321	0	x	4	#N/A	NONMMUT032434
TCONS_00036478	0.878304	0.333358	0.335286	0.0677114	u	18	#N/A	NONMMUT032314
TCONS_00036664	0.0362603	0.0672833	0	0.430496	u	18	#N/A	NONMMUT032131
TCONS_00035962	0.851934	1.49049	1.04767	0.247702	u	18	#N/A	NONMMUT032085
TCONS_00035963	1.32727	1.72796	0.786572	0.290467	u	18	#N/A	NONMMUT032084
TCONS_00035961	0.880527	0.643649	0.196079	0	u	18	#N/A	NONMMUT032083
TCONS_00034961	0.485378	0.964985	1.23747	0.823228	u	18	#N/A	NONMMUT031303
TCONS_00034960	0.181718	0.67438	0.190766	0.693458	u	18	#N/A	NONMMUT031303
TCONS_00034962	0	0.378872	0	0	u	18	#N/A	NONMMUT031303
TCONS_00034947	1.22383	1.89862	1.24264	1.05485	u	17	#N/A	NONMMUT031160
TCONS_00033953	0.0313991	0.349579	0.296663	0.0532547	u	17	#N/A	NONMMUT031036
TCONS_00034314	0.464131	0	0	0.196798	u	17	#N/A	NONMMUT030909
TCONS_00034902	0.276148	0.320257	0.217424	0.936724	u	17	#N/A	NONMMUT030639
TCONS_00033931	0	0.103076	0.326568	0.0376862	i	17	#N/A	NONMMUT030464
TCONS_00034299	2.89721	1.89154	3.26677	1.63794	x	17	#N/A	NONMMUT030463
TCONS_00033396	0.0387013	0.377017	0.121885	0	i	17	malat1_musmusculus_2	NONMMUT030402
TCONS_00033714	0	0.0534345	0.604615	0	u	17	#N/A	NONMMUT030156
TCONS_00033681	0.2993	0.119008	0.920167	0.181296	i	17	#N/A	NONMMUT029759
TCONS_00033882	0.196391	0.327975	0.577275	0.133236	u	17	#N/A	NONMMUT029615
TCONS_00034524	0.0913842	0	0.191869	0.929956	x	17	#N/A	NONMMUT029606
TCONS_00033875	0.0504826	0.249797	0.370974	0.0856213	u	17	#N/A	NONMMUT029472
TCONS_00033876	0.143668	0.0333232	0.703835	0.0609172	u	17	#N/A	NONMMUT029472
TCONS_00033869	0.156685	0.116295	0.559253	0.0531491	u	17	#N/A	NONMMUT029422
TCONS_00034231	9.39007	8.58524	3.72798	5.67548	u	17	#N/A	NONMMUT029376
TCONS_00032793	0.18877	2.10165	0.891761	2.72139	u	17	#N/A	NONMMUT029237
TCONS_00028945	0.217562	1.00925	0	0.368996	u	16	#N/A	NONMMUT029130
TCONS_00046621	0.139385	0.0298429	0.0900464	0.290959	i	2	#N/A	NONMMUT029130
TCONS_00033828	0.260175	0.269785	1.41385	0.778714	u	17	lincrna-p21_musmusculus_1	NONMMUT028986
TCONS_00060700	0.465898	0.0864505	0.0326064	0.0526792	u	5	malat1_musmusculus_2	NONMMUT028971
TCONS_00036652	1.56484	3.33067	2.75403	6.63513	u	18	#N/A	NONMMUT028818
TCONS_00034006	0.804297	0.466384	0.474944	0.170517	u	17	#N/A	NONMMUT028776
TCONS_00033612	4.01086	5.76787	3.92987	6.57588	i	17	#N/A	NONMMUT028662
TCONS_00033606	0	0.790183	0.502929	0.361128	u	17	#N/A	NONMMUT028607
TCONS_00050275	0	0.445829	0	3.09703	u	3	#N/A	NONMMUT028357
TCONS_00034668	0.294892	0.212797	0.275178	0.555725	u	17	#N/A	NONMMUT028295
TCONS_00026994	0.0549417	0	0.173032	0.0931841	u	15	linc1610_musmusculus_1	NONMMUT028281
TCONS_00027282	0.731544	0	1.32261	0.0689299	u	15	linc1610_musmusculus_1	NONMMUT028281
TCONS_00034374	0.0907287	0.505059	0	0.692464	i	17	air_musmusculus_1	NONMMUT028258
TCONS_00033582	0.115398	0.26766	0.969149	1.27218	x	17	air_musmusculus_1	NONMMUT028253
TCONS_00033581	0	0	1.13407	0	x	17	air_musmusculus_1	NONMMUT028237
TCONS_00030714	0	0.0622175	0.281598	1.93355	u	16	linc1257_musmusculus_2	NONMMUT028228
TCONS_00030715	0.117107	0	0.245877	0.926894	u	16	linc1257_musmusculus_2	NONMMUT028228
TCONS_00034132	0.399734	0.38941	0.251783	0.440681	x	17	#N/A	NONMMUT028076
TCONS_00034130	0.490397	0.173327	0.44127	0.396067	x	17	#N/A	NONMMUT028041
TCONS_00034338	1.03514	0.851254	1.40775	1.63596	u	17	#N/A	NONMMUT028033
TCONS_00034337	0	0	0	0.79566	u	17	#N/A	NONMMUT028033
TCONS_00033966	5.23124	2.96362	3.25615	1.72739	u	17	#N/A	NONMMUT028031
TCONS_00027109	0	0.0767946	0.405503	0	u	15	#N/A	NONMMUT027975
TCONS_00034127	2.97208	3.08185	2.28106	1.18607	u	17	beta-mhc-as-transcripts_mm_1	NONMMUT027952
TCONS_00034128	2.05481	1.06993	1.82695	2.34709	u	17	beta-mhc-as-transcripts_mm_1	NONMMUT027952
TCONS_00015158	0.509983	0.41401	0.33461	0.973079	u	11	#N/A	NONMMUT027946
TCONS_00030835	0	0	0	0.403214	u	16	#N/A	NONMMUT027935
TCONS_00030122	0.0365537	0.237397	0.345364	0	u	16	#N/A	NONMMUT027858
TCONS_00030123	0	0.220568	0.443687	0.0896031	u	16	#N/A	NONMMUT027858
TCONS_00030607	0.755229	0.467126	0.369989	0.939334	x	16	#N/A	NONMMUT027684
TCONS_00030230	0.147065	0	0.669013	0.166287	u	16	#N/A	NONMMUT027678
TCONS_00030603	0.15471	0	0.0609052	2.59117	u	16	#N/A	NONMMUT027658
TCONS_00007107	0.472224	0.270331	0	0	u	10	adapt33_musmusculus_3	NONMMUT027486
TCONS_00028796	0.121262	0.337513	0.0954746	0.359916	u	16	#N/A	NONMMUT027467
TCONS_00028781	0	0.120093	0.321186	0.718492	x	16	#N/A	NONMMUT027377
TCONS_00030218	1.23084	0.86281	0.258426	0.649467	x	16	#N/A	NONMMUT027362
TCONS_00030220	0.604184	0.186851	0.105711	0.227717	x	16	#N/A	NONMMUT027361
TCONS_00030221	0.661792	0.341111	0.887729	1.55894	x	16	#N/A	NONMMUT027358
TCONS_00076279	0.218816	0	0	0.742249	u	8	#N/A	NONMMUT026955
TCONS_00030307	3.08082	3.68575	7.06422	7.42534	u	16	#N/A	NONMMUT026903
TCONS_00029505	0	0.724334	1.44566	0.901147	u	16	#N/A	NONMMUT026903
TCONS_00030068	0.284855	0	1.78123	0.0420113	u	16	#N/A	NONMMUT026903
TCONS_00029507	0.517315	1.00355	2.04064	0.478579	u	16	#N/A	NONMMUT026902
TCONS_00028609	0.693651	0.911708	1.0316	0.0980392	x	16	#N/A	NONMMUT026549
TCONS_00001206	0	0.641074	0	0	u	1	malat1_musmusculus_2	NONMMUT026526
TCONS_00001207	0	0.295423	0	0	u	1	malat1_musmusculus_2	NONMMUT026526
TCONS_00028459	0.164854	1.16241	0	0.559202	u	16	#N/A	NONMMUT026190
TCONS_00028460	0	0.593984	0.10973	0.642643	u	16	#N/A	NONMMUT026190
TCONS_00030184	1.2542	0	0.443502	0	u	16	#N/A	NONMMUT026190
TCONS_00029289	0.238859	0.304713	0	0	x	16	#N/A	NONMMUT026080
TCONS_00030033	0	0	0.36823	0	x	16	#N/A	NONMMUT026080
TCONS_00029905	3.45028	4.90518	4.73933	2.73669	u	16	beta-mhc-as-transcripts_mm_1	NONMMUT026051
TCONS_00030457	0.418281	0.402447	0.0813164	0.472952	u	16	beta-mhc-as-transcripts_mm_1	NONMMUT026051
TCONS_00030701	0	0.113924	0	1.6661	u	16	#N/A	NONMMUT026013
TCONS_00030031	0.155758	0	0.613177	0	u	16	#N/A	NONMMUT026012
TCONS_00030175	0.786201	0.15857	0	0	u	16	#N/A	NONMMUT025898
TCONS_00030176	0.341365	0.0791782	0.0447953	0	u	16	#N/A	NONMMUT025898
TCONS_00030409	0	0.0579181	0.0327674	0.794089	u	16	#N/A	NONMMUT025666
TCONS_00030393	0.135995	0.0946307	0.428301	2.24889	u	16	#N/A	NONMMUT025519
TCONS_00028031	0.265427	0.461734	0.139321	0.0562723	u	16	#N/A	NONMMUT025205
TCONS_00027245	0.441381	0.372278	0.926718	0.272221	u	15	#N/A	NONMMUT025053
TCONS_00027237	0.0593226	0.110077	0.622764	0.603686	u	15	linc1257_musmusculus_2	NONMMUT024953
TCONS_00025533	0.951286	1.14876	0.364588	0.15366	u	15	#N/A	NONMMUT024500
TCONS_00027483	1.00233	0.486107	0.705478	0	u	15	#N/A	NONMMUT024413
TCONS_00027482	0.0593226	0.121085	0.622764	0.181106	u	15	#N/A	NONMMUT024413
TCONS_00027191	0.273618	0	0.152069	0	u	15	#N/A	NONMMUT024413
TCONS_00065914	1.26278	1.05672	0.961749	3.14962	u	6	#N/A	NONMMUT024273
TCONS_00025382	0.0842049	1.28904	0.0883977	0	u	15	#N/A	NONMMUT024242
TCONS_00025359	0.500752	0.86281	0.826079	0	u	15	#N/A	NONMMUT024187
TCONS_00025360	0	0.505785	0.0953832	0	u	15	#N/A	NONMMUT024187
TCONS_00025357	0.073876	0.891032	0.465327	0.375893	u	15	#N/A	NONMMUT024186
TCONS_00027025	0.444374	0.174427	1.30979	0.202915	u	15	#N/A	NONMMUT024183
TCONS_00027023	0.228232	0	0.792512	0.565753	u	15	#N/A	NONMMUT024183
TCONS_00033761	0.164682	0.101859	1.15255	0.27931	u	17	#N/A	NONMMUT024084
TCONS_00027007	0.291867	0.330965	0.340444	0.110005	u	15	adapt33_musmusculus_3	NONMMUT023972
TCONS_00027158	2.0742	0.187747	1.27462	0.171608	u	15	#N/A	NONMMUT023951
TCONS_00027432	1.07443	0	0	0.433879	u	15	#N/A	NONMMUT023836
TCONS_00026992	0.155185	0.0359945	1.0182	0.329003	u	15	#N/A	NONMMUT023813
TCONS_00054952	0.640708	0.356663	1.31159	0.760673	u	4	#N/A	NONMMUT023773
TCONS_00027277	2.28227	0	0	0.322571	u	15	#N/A	NONMMUT023701
TCONS_00025155	0.302574	0.601549	0	0	u	15	#N/A	NONMMUT023691
TCONS_00027276	1.19943	0.805011	1.58064	2.03429	u	15	#N/A	NONMMUT023688
TCONS_00027619	0	0.280207	0.731668	0.827463	u	15	#N/A	NONMMUT023688
TCONS_00025156	0.563709	2.56745	2.7437	1.82525	u	15	#N/A	NONMMUT023687
TCONS_00026985	1.02227	0.794044	3.44412	3.10475	u	15	#N/A	NONMMUT023686
TCONS_00027620	0.532099	0.303798	0.773437	3.05451	u	15	#N/A	NONMMUT023686
TCONS_00025148	1.54958	1.45871	1.05539	0.346149	x	15	#N/A	NONMMUT023663
TCONS_00001699	0.0426706	0.43548	0.0895907	0	u	1	adapt33_musmusculus_3	NONMMUT023597
TCONS_00027272	0.507935	0.196356	0.177742	1.36402	u	15	#N/A	NONMMUT023291
TCONS_00027599	0	0.0814876	0.0922037	1.37793	u	15	#N/A	NONMMUT023291
TCONS_00027597	0.129799	0.04817	0.163514	0.572378	u	15	#N/A	NONMMUT023291
TCONS_00027600	0	0.0266687	0	0.390018	u	15	#N/A	NONMMUT023291
TCONS_00026965	0.0427861	0.0793925	0.247041	0.145135	i	15	#N/A	NONMMUT023026
TCONS_00024941	0.581498	1.21388	0.381533	0	u	15	#N/A	NONMMUT022696
TCONS_00004070	0.162148	0.0752193	0.851111	0.137506	u	1	#N/A	NONMMUT022587
TCONS_00023976	0	0.266956	0	0	u	14	#N/A	NONMMUT022503
TCONS_00023972	0.504289	0.514658	0	0.17106	x	14	#N/A	NONMMUT022494
TCONS_00023971	0	0.529001	0.163246	0.351655	u	14	#N/A	NONMMUT022492
TCONS_00019650	0	0.318864	0	0	x	13	#N/A	NONMMUT022452
TCONS_00019651	0.339989	0.294407	0.285534	0	x	13	#N/A	NONMMUT022452
TCONS_00024326	0.161766	0.230898	0	0.0211049	u	14	#N/A	NONMMUT022349
TCONS_00024325	0.976228	0.352228	0.170806	0.827868	u	14	#N/A	NONMMUT022065
TCONS_00022838	0.32571	1.04604	1.78855	0.552422	u	14	#N/A	NONMMUT022055
TCONS_00024090	0.75734	0.834394	1.63979	0.401403	u	14	#N/A	NONMMUT022055
TCONS_00022839	0	0.26508	0	0	u	14	#N/A	NONMMUT022055
TCONS_00023912	0.467154	1.02652	0.232302	1.62634	u	14	#N/A	NONMMUT022054
TCONS_00023911	0.342753	0.689001	1.16941	0.290664	u	14	#N/A	NONMMUT022054
TCONS_00024844	0.10156	0.157042	0.213233	0.516753	u	14	#N/A	NONMMUT021662
TCONS_00060881	1.18079	0.852069	0.183642	0.445041	u	5	#N/A	NONMMUT021622
TCONS_00058800	0	0.66295	0	0	u	5	#N/A	NONMMUT021622
TCONS_00060384	0.107365	0	1.23982	0	u	5	#N/A	NONMMUT021622
TCONS_00024167	0.109031	0	0.543684	0.138692	u	14	#N/A	NONMMUT021490
TCONS_00024075	0.200374	0.297445	0.673122	0.543751	u	14	#N/A	NONMMUT021465
TCONS_00024177	0.606501	1.1254	1.18851	0.411464	x	14	#N/A	NONMMUT021449
TCONS_00055558	0.072107	0	0	0.305744	u	4	#N/A	NONMMUT021433
TCONS_00023740	0.950946	0.661704	1.12308	0.100803	u	14	#N/A	NONMMUT021344
TCONS_00024164	0.741897	0.68832	1.78947	1.21336	u	14	dleu2_hg_1	NONMMUT021180
TCONS_00023677	0.405371	1.10617	0.600784	0.687531	x	14	#N/A	NONMMUT021162
TCONS_00023678	0	0.804938	0.303598	0.122624	x	14	#N/A	NONMMUT021162
TCONS_00024780	0.686221	0.0979483	0.803512	1.52198	x	14	dleu2_hg_1	NONMMUT021162
TCONS_00024060	0	0	0.400291	0	u	14	#N/A	NONMMUT021083
TCONS_00024059	2.08342	1.93296	1.41522	0.259823	u	14	#N/A	NONMMUT021082
TCONS_00024014	0.388857	0	0.510274	0.989284	u	14	#N/A	NONMMUT020032
TCONS_00065130	0	0.115951	0.743461	0.353277	u	6	jpx_musmusculus_2	NONMMUT019764
TCONS_00044122	0	0.130149	0	0	u	2	#N/A	NONMMUT019498
TCONS_00021660	0.163358	0.151561	0.190547	0.769625	i	13	#N/A	NONMMUT019228
TCONS_00021662	0.055407	0.0171352	0.155109	0.595165	i	13	#N/A	NONMMUT019228
TCONS_00019653	0	0.389065	0	0.142248	u	13	#N/A	NONMMUT018836
TCONS_00021628	0.167666	0.142594	0.220018	1.20857	u	13	#N/A	NONMMUT018836
TCONS_00021629	0	0.0964985	0.109189	0.999635	u	13	#N/A	NONMMUT018836
TCONS_00019654	0	0.375726	0.163514	0	u	13	#N/A	NONMMUT018835
TCONS_00020978	0	0	0.379519	0.66032	u	13	#N/A	NONMMUT018835
TCONS_00019636	0.318579	0.49262	0.111481	0.0450273	u	13	#N/A	NONMMUT018785
TCONS_00075298	0.0252749	0	1.1144	0.0857353	x	8	malat1_musmusculus_2	NONMMUT018679
TCONS_00021604	0.226775	0.120228	0.0680191	0.439569	x	13	#N/A	NONMMUT018580
TCONS_00021252	0.902812	0.304587	0.753905	0.313204	u	13	#N/A	NONMMUT018456
TCONS_00020954	0.266701	0.247441	0.684399	0	u	13	#N/A	NONMMUT018451
TCONS_00020955	0.20666	0.156874	0.907245	0.159321	u	13	#N/A	NONMMUT018450
TCONS_00021099	0.0635557	0	0.533762	0	u	13	#N/A	NONMMUT018212
TCONS_00021840	0.124414	0.0164899	0.130609	0.542605	u	13	#N/A	NONMMUT018209
TCONS_00020929	0.0626118	0.17427	0.657294	0.106193	u	13	#N/A	NONMMUT017706
TCONS_00021060	0	0.322015	1.63963	0	u	13	#N/A	NONMMUT017540
TCONS_00021786	0	0.0558417	0	0.918744	u	13	#N/A	NONMMUT017540
TCONS_00021787	0.277816	0	0	2.7977	u	13	#N/A	NONMMUT017540
TCONS_00021327	0.68951	0.274164	0.189578	0	u	13	#N/A	NONMMUT017392
TCONS_00019166	2.38269	1.73265	2.50133	2.29364	i	13	#N/A	NONMMUT016947
TCONS_00021184	0.260024	0.192997	0	0	i	13	#N/A	NONMMUT016841
TCONS_00021294	0.90288	0.753488	0.881155	1.83144	u	13	#N/A	NONMMUT016374
TCONS_00019872	0	0.669686	0	0	u	13	#N/A	NONMMUT016374
TCONS_00021693	0	0.313191	0	0.845171	u	13	#N/A	NONMMUT016374
TCONS_00021004	0.347037	0.035775	0.141679	0.94829	u	13	#N/A	NONMMUT016374
TCONS_00021692	0.625935	0	1.68141	0.343466	u	13	#N/A	NONMMUT016374
TCONS_00021293	3.33106	2.91252	5.18131	4.79186	u	13	#N/A	NONMMUT016373
TCONS_00021295	0	0.848548	0	0.960271	u	13	#N/A	NONMMUT016373
TCONS_00021691	0	0.159166	0.277073	0.223821	u	13	#N/A	NONMMUT016373
TCONS_00020869	0	0.124128	1.02998	0	u	13	#N/A	NONMMUT016260
TCONS_00018924	0	0.853397	0	0.390018	u	13	#N/A	NONMMUT016259
TCONS_00018923	0.132021	0.796163	0.207891	0	u	13	#N/A	NONMMUT016259
TCONS_00021433	0	0	0.0669896	0.324687	u	13	#N/A	NONMMUT016259
TCONS_00021434	0	0	0.35788	0.578194	u	13	#N/A	NONMMUT016259
TCONS_00021435	0.0293039	0	0.0922892	0.646114	u	13	#N/A	NONMMUT016259
TCONS_00017849	0.738034	0.810872	0.734005	0.263526	u	12	#N/A	NONMMUT015999
TCONS_00018133	0.185216	0.196388	0.305545	0	u	12	#N/A	NONMMUT015976
TCONS_00017684	2.11082	1.87804	2.75001	1.24843	x	12	linc1257_musmusculus_2	NONMMUT015953
TCONS_00068167	0.826148	1.14973	1.10382	0.827977	x	7	linc1257_musmusculus_2	NONMMUT015953
TCONS_00018128	0	0.303995	0.0982778	0	x	12	#N/A	NONMMUT015903
TCONS_00017803	0	0.15379	0.377032	0.0234283	x	12	#N/A	NONMMUT015903
TCONS_00018854	0.277359	0.128665	0.145585	1.11724	u	12	#N/A	NONMMUT015903
TCONS_00017804	0.525523	0.541746	0.0612989	0.099035	x	12	#N/A	NONMMUT015902
TCONS_00018629	0.217462	0.0403515	0	0.442592	u	12	#N/A	NONMMUT015668
TCONS_00018125	2.55138	1.4541	2.71669	2.25637	u	12	#N/A	NONMMUT015662
TCONS_00018617	0.533203	0.840985	0.447802	1.17564	u	12	#N/A	NONMMUT015425
TCONS_00018618	0	0.189874	0	0.867758	u	12	#N/A	NONMMUT015422
TCONS_00050003	0.750501	0.514658	0.274042	0.110686	i	3	#N/A	NONMMUT015328
TCONS_00017983	0.269959	0.0626159	0.460527	0.0572331	x	12	#N/A	NONMMUT015137
TCONS_00017978	0	0.182208	0.463882	0.0832724	u	12	#N/A	NONMMUT015110
TCONS_00018098	0	0	0.743134	0.171516	u	12	#N/A	NONMMUT015109
TCONS_00017604	0	0.439593	0.0331602	0	u	12	#N/A	NONMMUT015108
TCONS_00018361	0.132482	0	0	0.112348	u	12	#N/A	NONMMUT015108
TCONS_00034726	0.136485	0	0.286561	0.308647	u	17	#N/A	NONMMUT014915
TCONS_00014325	0.464605	0.407105	0.487739	0.393998	i	11	#N/A	NONMMUT014856
TCONS_00018794	0.0977099	0.2357	0.184635	0.331443	u	12	#N/A	NONMMUT014807
TCONS_00018333	0.354132	0	0	0	u	12	#N/A	NONMMUT014807
TCONS_00015692	0.0377314	0.21004	0.435712	0.70394	u	11	#N/A	NONMMUT014676
TCONS_00017371	0.531709	0.559085	0.186061	0.240482	u	12	#N/A	NONMMUT014476
TCONS_00018059	0.0615753	0	0.387848	0.104435	u	12	#N/A	NONMMUT014475
TCONS_00016471	1.07967	1.78875	0.242878	2.87757	u	12	#N/A	NONMMUT014469
TCONS_00074454	0	1.07545	0	0	u	8	adapt33_musmusculus_3	NONMMUT013966
TCONS_00075725	0.427977	0	0	0.0145174	u	8	adapt33_musmusculus_3	NONMMUT013966
TCONS_00017255	1.20791	0.725148	0.596734	0.361533	u	12	#N/A	NONMMUT013892
TCONS_00018709	0.280701	0.204623	0.210484	0.17003	u	12	#N/A	NONMMUT013889
TCONS_00017252	0.506917	0.470309	0.0665197	0	u	12	#N/A	NONMMUT013888
TCONS_00018042	0	0	0.288866	0	u	12	#N/A	NONMMUT013884
TCONS_00018710	0	0	0.273914	0.402306	u	12	#N/A	NONMMUT013884
TCONS_00017253	0.196798	0.426035	0.275463	0	u	12	#N/A	NONMMUT013880
TCONS_00018288	0.394962	0	0	0	u	12	#N/A	NONMMUT013718
TCONS_00018171	0.473439	0.156874	0.248506	0	u	12	#N/A	NONMMUT013717
TCONS_00018289	0.673586	0	0	0.168006	u	12	#N/A	NONMMUT013717
TCONS_00017173	0.881803	2.45437	1.05796	0	u	12	#N/A	NONMMUT013531
TCONS_00018029	0.164825	0	0.245129	0.23296	u	12	#N/A	NONMMUT013219
TCONS_00015141	0.395237	0.157155	0	0	x	11	#N/A	NONMMUT013027
TCONS_00013888	0.55033	0.603421	0.735295	0.169707	i	11	#N/A	NONMMUT012999
TCONS_00011536	0.269097	1.43557	0.282496	0	u	11	malat1_musmusculus_2	NONMMUT012953
TCONS_00014246	22.6233	20.0553	19.6623	37.915	u	11	#N/A	NONMMUT012884
TCONS_00015615	0.524796	0.608621	0.757524	1.1126	i	11	#N/A	NONMMUT012784
TCONS_00024422	1.05116	0.58515	0.750381	1.0697	x	14	jpx_musmusculus_2	NONMMUT012706
TCONS_00014797	1.18478	1.64884	0.310945	0.125591	x	11	#N/A	NONMMUT012449
TCONS_00011302	0.854566	0.86493	0.489337	1.31763	x	11	#N/A	NONMMUT012448
TCONS_00011301	0.569316	0.528202	0.229871	0	i	11	#N/A	NONMMUT012448
TCONS_00011303	0.103246	0.263421	0.135483	0.218888	x	11	#N/A	NONMMUT012448
TCONS_00015566	0.154145	0.268149	0.262958	0.490196	u	11	#N/A	NONMMUT012250
TCONS_00011023	0.0484953	0.449931	0	0.164501	u	11	#N/A	NONMMUT011914
TCONS_00010958	0.179313	0.332728	0	0.0506876	u	11	#N/A	NONMMUT011814
TCONS_00015504	0.110027	0	0.202134	1.95942	u	11	#N/A	NONMMUT011814
TCONS_00015980	0	0.163429	0.0554763	0.268884	u	11	#N/A	NONMMUT011812
TCONS_00014440	0.506215	0.445573	3.2294	0.418277	u	11	malat1_musmusculus_2	NONMMUT011812
TCONS_00015502	0.0688366	0.0851539	0.0963522	0.311335	i	11	#N/A	NONMMUT011800
TCONS_00010934	1.80473	2.27719	0	0.612186	x	11	#N/A	NONMMUT011772
TCONS_00010935	0.952518	0.862176	0.0975557	0	x	11	#N/A	NONMMUT011771
TCONS_00015490	0.449502	0.109748	0.384958	0.120376	x	11	#N/A	NONMMUT011771
TCONS_00010936	0	0.684722	0	0	x	11	malat1_musmusculus_2	NONMMUT011771
TCONS_00014194	0.534579	0.193169	0.6439	0	x	11	malat1_musmusculus_2	NONMMUT011771
TCONS_00014753	0.578751	0.123155	0.0501663	0.342207	x	11	malat1_musmusculus_2	NONMMUT011771
TCONS_00014193	0.709067	0	0.280572	0	x	11	malat1_musmusculus_2	NONMMUT011771
TCONS_00013151	0.675939	1.18457	0	0.254762	u	11	#N/A	NONMMUT011692
TCONS_00013149	0	0.9592	0	0	u	11	#N/A	NONMMUT011692
TCONS_00015039	1.6325	0	0	0	u	11	#N/A	NONMMUT011692
TCONS_00015040	1.06489	0	0.257979	0.416794	u	11	#N/A	NONMMUT011692
TCONS_00015957	0	0	0	1.19764	u	11	#N/A	NONMMUT011692
TCONS_00014181	0.22393	0.0415517	1.08137	0.227879	u	11	#N/A	NONMMUT011438
TCONS_00013003	0	0.208423	0	0.095253	u	11	#N/A	NONMMUT011288
TCONS_00014167	0	0.0669252	0.252421	0	u	11	#N/A	NONMMUT011220
TCONS_00015921	0	0	0	0.926894	u	11	#N/A	NONMMUT011134
TCONS_00014158	5.85623	5.58668	19.3111	5.12645	u	11	#N/A	NONMMUT011104
TCONS_00081226	0	0	0.58542	0	u	GL456212.1	#N/A	NONMMUT011099
TCONS_00012908	0	0.925411	0	0	u	11	malat1_musmusculus_2	NONMMUT011072
TCONS_00014395	0.379807	0.264284	0.847277	0.48313	u	11	malat1_musmusculus_2	NONMMUT011072
TCONS_00012882	0.17875	0.313256	0.187651	0.0336856	x	11	linc1257_musmusculus_2	NONMMUT010967
TCONS_00012883	0	0.281059	0	0	x	11	linc1257_musmusculus_2	NONMMUT010967
TCONS_00014137	0.324297	1.12386	1.55203	0.825038	u	11	neat1_musmusculus_4	NONMMUT010720
TCONS_00001317	0	0.783127	0.383184	0.154769	u	1	#N/A	NONMMUT010711
TCONS_00001315	0	0.506484	0.114618	0	u	1	#N/A	NONMMUT010711
TCONS_00001316	0.434459	0.268722	0	0	u	1	#N/A	NONMMUT010711
TCONS_00064574	0	0.271969	0.265771	0	u	6	malat1_musmusculus_2	NONMMUT010663
TCONS_00010077	0	0.465643	0	0	u	11	#N/A	NONMMUT010218
TCONS_00010055	23.8158	27.7519	21.9298	11.7181	u	11	#N/A	NONMMUT010161
TCONS_00009893	0.244871	0.766756	0.0963989	0.622971	x	11	#N/A	NONMMUT009825
TCONS_00009894	0.288159	0.583308	0.632516	0.133291	x	11	#N/A	NONMMUT009825
TCONS_00015767	0.0509162	0	0.106903	0.863566	i	11	#N/A	NONMMUT009796
TCONS_00009691	0.0751639	0.302189	0.0263022	0.297458	u	11	#N/A	NONMMUT009534
TCONS_00009690	0.313724	0.228697	0.164673	0.152027	u	11	#N/A	NONMMUT009534
TCONS_00014304	0.446516	0.388379	0.410156	0.141997	u	11	#N/A	NONMMUT009524
TCONS_00014300	0.236901	0.405244	0.971474	0.678034	u	11	#N/A	NONMMUT009389
TCONS_00009617	0.857463	1.19331	1.46276	2.36324	u	11	#N/A	NONMMUT009257
TCONS_00015716	0	0	0	1.01423	u	11	#N/A	NONMMUT009151
TCONS_00011867	0.21282	1.01546	0.829833	0.154695	u	11	#N/A	NONMMUT008664
TCONS_00011866	0	0.377416	0	0	u	11	#N/A	NONMMUT008664
TCONS_00014851	6.28047	8.19787	4.68344	11.3132	u	11	linc1257_musmusculus_1	NONMMUT008506
TCONS_00011816	19.9844	5.43387	10.7182	24.6324	u	11	linc1257_musmusculus_1	NONMMUT008506
TCONS_00011815	9.26269	12.4663	7.98321	16.2919	u	11	linc1257_musmusculus_2	NONMMUT008504
TCONS_00014554	0.51158	0.137797	0	0	u	11	#N/A	NONMMUT008283
TCONS_00015161	0	0	0	0.742351	u	11	#N/A	NONMMUT008283
TCONS_00008236	0.488114	1.98757	0.99637	2.29963	u	10	#N/A	NONMMUT008160
TCONS_00008237	1.15531	0	1.27667	0.154695	x	10	#N/A	NONMMUT008160
TCONS_00008235	0.250612	0.116257	0.745425	0.637579	x	10	#N/A	NONMMUT008158
TCONS_00007956	0.0466356	0.562481	0.342704	0	i	10	#N/A	NONMMUT008098
TCONS_00006645	0.179653	0.750056	1.13159	1.21881	x	10	#N/A	NONMMUT008075
TCONS_00065510	0.529187	0.184114	1.18052	2.80478	u	6	#N/A	NONMMUT008059
TCONS_00009288	1.17206	2.44669	1.51006	0.948759	u	10	#N/A	NONMMUT007697
TCONS_00008371	0.437234	0.384308	0.966327	0.312241	u	10	#N/A	NONMMUT007697
TCONS_00008706	0.484076	0.347045	0.369585	0.186595	u	10	#N/A	NONMMUT007697
TCONS_00007860	0.106461	0.888955	0	0	u	10	#N/A	NONMMUT007614
TCONS_00008526	0.967927	0.598684	0.745157	0.328331	u	10	#N/A	NONMMUT007522
TCONS_00006557	0	0.423216	0	0	x	10	#N/A	NONMMUT007501
TCONS_00015907	0.0330052	0.0612433	0.0692972	0.615764	u	11	#N/A	NONMMUT007497
TCONS_00008524	0.791839	0	0	0.138931	x	10	#N/A	NONMMUT007496
TCONS_00006556	0.232803	0.431982	0.511009	0.323057	x	10	#N/A	NONMMUT007491
TCONS_00073330	0	0.733388	0.319167	0.206259	i	8	#N/A	NONMMUT007330
TCONS_00007757	0	0.509297	0	0.651723	u	10	#N/A	NONMMUT007020
TCONS_00008690	0.800479	0	0.560225	0	u	10	#N/A	NONMMUT007020
TCONS_00007733	0	0.224252	0	0	u	10	#N/A	NONMMUT006921
TCONS_00008351	1.15998	0.798482	0.510667	1.01543	u	10	#N/A	NONMMUT006811
TCONS_00008347	0	0.0320432	0.870169	0.20502	u	10	#N/A	NONMMUT006627
TCONS_00008346	0.0333182	0.030912	0.717032	0.0565094	u	10	#N/A	NONMMUT006627
TCONS_00008500	1.37652	0.876825	0.452931	0.55753	u	10	#N/A	NONMMUT006568
TCONS_00008166	0	0.692433	0.840821	0	u	10	#N/A	NONMMUT006568
TCONS_00008168	0	0.682883	1.17513	0.83224	u	10	#N/A	NONMMUT006568
TCONS_00008499	0.727589	0.617184	0.698348	1.44558	u	10	#N/A	NONMMUT006568
TCONS_00008165	0.333768	0.598684	1.07452	0.452871	u	10	#N/A	NONMMUT006568
TCONS_00008501	1.28249	0.0587592	0	1.10101	u	10	#N/A	NONMMUT006568
TCONS_00008167	0	0	1.47855	0.836063	u	10	#N/A	NONMMUT006568
TCONS_00032689	0.156357	0.950987	2.33448	0.147328	x	17	malat1_musmusculus_2	NONMMUT006272
TCONS_00008303	0	0.094937	0.644531	0.0867758	u	10	#N/A	NONMMUT006182
TCONS_00008442	1.05478	0.364134	0	0.291227	u	10	#N/A	NONMMUT005973
TCONS_00007259	0	1.89707	0	0.436369	u	10	adapt33_musmusculus_3	NONMMUT005969
TCONS_00008297	0	0	0.674911	0	u	10	adapt33_musmusculus_3	NONMMUT005969
TCONS_00005797	0.261314	0.96977	0.480069	1.10801	u	10	#N/A	NONMMUT005805
TCONS_00008804	0.175406	0.100743	0.227982	0.502912	u	10	pldi_musmusculus_1	NONMMUT005805
TCONS_00008802	0.240265	0.0396292	0.112102	0.78784	u	10	pldi_musmusculus_1	NONMMUT005805
TCONS_00008103	0	0	0.379401	0.272428	u	10	pldi_musmusculus_1	NONMMUT005805
TCONS_00008104	0.126602	0	0.14952	0.0402609	u	10	pldi_musmusculus_1	NONMMUT005805
TCONS_00029992	0	0.261487	0.277382	0	u	16	adapt33_musmusculus_3	NONMMUT005736
TCONS_00029991	0.0744413	0.0517991	0.234444	0	u	16	adapt33_musmusculus_3	NONMMUT005736
TCONS_00031986	0.625344	1.16037	0.574421	0.0662886	i	17	linc1257_musmusculus_1	NONMMUT005708
TCONS_00008603	1.63195	0.757046	0.856602	0	i	10	#N/A	NONMMUT005467
TCONS_00009113	0	0	0.179618	0.580384	x	10	#N/A	NONMMUT005383
TCONS_00009107	0.386481	0.560266	0.481798	0.573556	i	10	#N/A	NONMMUT005303
TCONS_00008082	9.44462	25.621	9.59158	20.5456	i	10	#N/A	NONMMUT004974
TCONS_00008079	0.526105	0.976224	1.87783	0.178461	i	10	#N/A	NONMMUT004969
TCONS_00006892	0.226311	0.629904	0.27152	0.219335	u	10	#N/A	NONMMUT004819
TCONS_00008566	0.311399	0	0	0	u	10	#N/A	NONMMUT004536
TCONS_00001835	0.137354	0.458766	0.0865161	0.279552	u	1	#N/A	NONMMUT004491
TCONS_00046423	0.220115	0.144155	0.0815561	0.790577	u	2	#N/A	NONMMUT004128
TCONS_00001729	0	0.535142	0.467899	0	u	1	#N/A	NONMMUT004079
TCONS_00005326	0.260596	0.886513	1.0031	1.0313	u	1	#N/A	NONMMUT003937
TCONS_00004892	1.06802	0.782281	0.531093	1.14405	u	1	#N/A	NONMMUT003937
TCONS_00001667	0.571224	0.685847	1.41098	0	u	1	#N/A	NONMMUT003937
TCONS_00004891	0.38836	0.660575	0.543596	1.04291	u	1	#N/A	NONMMUT003937
TCONS_00003943	0	0.530742	0.436754	0.235208	u	1	#N/A	NONMMUT003937
TCONS_00004890	0	0.448632	0.67684	0.546754	u	1	#N/A	NONMMUT003937
TCONS_00003942	0	0.13274	0.536415	0	u	1	#N/A	NONMMUT003937
TCONS_00004370	1.03072	0	0	0	u	1	#N/A	NONMMUT003937
TCONS_00001508	0.30898	0.573333	0.144162	0.116455	u	1	#N/A	NONMMUT003724
TCONS_00005278	0	0	0	0.845179	u	1	#N/A	NONMMUT003583
TCONS_00001408	23.7312	15.3302	13.6343	14.416	u	1	#N/A	NONMMUT003426
TCONS_00004355	0.595562	0.25116	0.511541	0.0918278	u	1	#N/A	NONMMUT003426
TCONS_00003923	6.56798	5.27336	26.4309	16.0668	u	1	#N/A	NONMMUT003425
TCONS_00003922	0	0	4.02343	0	u	1	#N/A	NONMMUT003411
TCONS_00004134	0.494819	0.504993	1.03892	0.167848	u	1	#N/A	NONMMUT003222
TCONS_00004119	0	0.479227	1.10386	0.75091	u	1	#N/A	NONMMUT003118
TCONS_00005242	0	0.247906	0	0.755316	u	1	#N/A	NONMMUT003118
TCONS_00003092	0	1.01327	0	0	u	1	lincrna-cox2_musmusculus_1	NONMMUT003086
TCONS_00004516	1.40529	0.362167	1.77578	0.308965	u	1	lincrna-cox2_musmusculus_1	NONMMUT003086
TCONS_00004823	0.033817	0.250999	0.0355009	0.573556	u	1	#N/A	NONMMUT002883
TCONS_00004113	0	0	0.348879	0	u	1	#N/A	NONMMUT002758
TCONS_00003896	0.202871	0.967992	0.821467	0	u	1	#N/A	NONMMUT002603
TCONS_00003897	0	0.0473918	0.348557	0	u	1	#N/A	NONMMUT002603
TCONS_00003892	0.0658728	0.0407438	0.276611	0.111724	u	1	#N/A	NONMMUT002509
TCONS_00014444	0.539982	1.08547	1.82658	0.864959	u	11	malat1_musmusculus_2	NONMMUT002489
TCONS_00003881	0.15622	0	0.787194	0.317949	i	1	#N/A	NONMMUT002236
TCONS_00004484	0.941841	0	0.282496	0.912808	u	1	#N/A	NONMMUT002219
TCONS_00002747	0.457299	0.848548	0	0.554003	u	1	#N/A	NONMMUT002218
TCONS_00003876	0.125472	0.349233	0.922037	0.0709358	u	1	#N/A	NONMMUT002166
TCONS_00003859	0.388613	0.409714	1.35369	0.898784	u	1	#N/A	NONMMUT001897
TCONS_00002340	2.88349	1.61438	2.50516	1.51776	x	1	#N/A	NONMMUT001279
TCONS_00004035	0.261314	0.242442	1.59607	0.282038	u	1	#N/A	NONMMUT001268
TCONS_00004027	0	0.148159	0.838216	0.270846	u	1	#N/A	NONMMUT001203
TCONS_00004257	0.452161	0.209754	0.271243	0.164333	x	1	#N/A	NONMMUT000987
TCONS_00003809	0.152748	0.056687	0.288638	0.362698	x	1	#N/A	NONMMUT000986
TCONS_00004964	0	0	0.132773	0.42902	i	1	#N/A	NONMMUT000215
TCONS_00001913	0.28031	0.62416	0.647388	1.42626	i	1	#N/A	NONMMUT000214
TCONS_00004397	0.524071	0.121556	0.229236	0	i	1	#N/A	NONMMUT000214
TCONS_00003979	0.070578	0.0982216	1.18548	0.987559	i	1	#N/A	NONMMUT000214
TCONS_00004398	0.543592	0	1.14132	1.5366	i	1	#N/A	NONMMUT000214
TCONS_00004955	0.816725	3.03098	6.85914	10.8838	u	1	#N/A	NONMMUT000128
TCONS_00004954	3.40423	2.08775	0.363431	6.94808	u	1	#N/A	NONMMUT000128
TCONS_00001866	7.84725	8.60064	4.30005	2.55949	x	1	#N/A	NONMMUT000101
TCONS_00075517	0.762821	0	0.780784	0.582204	u	8	malat1_musmusculus_2	NONMMUT000044

## Sheet: 240 New.LncRNA
LncRNA.Transcript.ID	NC	3-MA	3-MA.FC	regulated	Rapa	Rapa.FC	regulated	STV	STV.FC	regulate	Class_code	Chromosome	LncRNADB	Noncode
TCONS_00029896	0.0243785	0	-	-	0.511848	4.39203	up	0.702904	4.84965	up	i	16	#N/A	#N/A
TCONS_00065545	0.313447	0.145405	-1.10814	-	0.246791	-0.344933	-	7.57563	4.59507	up	u	6	#N/A	#N/A
TCONS_00045066	0.0759158	0.281734	1.89186	up	1.71346	4.49637	up	0.0643787	-0.237817	-	u	2	#N/A	#N/A
TCONS_00004072	0.0225367	0	-	-	0.828059	5.19939	up	0.420458	4.22161	up	i	1	#N/A	#N/A
TCONS_00027787	0.0605727	0	-	-	0.381533	2.65507	up	1.02735	4.08411	up	u	15	#N/A	#N/A
TCONS_00060292	0.0411705	0.152789	1.89186	up	0.648307	3.977	up	0.0698274	0.762183	-	i	5	#N/A	#N/A
TCONS_00021775	0.049366	0.320607	2.69922	up	0.647801	3.71396	up	0.795411	4.01011	up	u	13	#N/A	#N/A
TCONS_00024534	0.0329364	0	-	-	0.103729	1.65507	up	0.502757	3.93211	up	u	14	#N/A	#N/A
TCONS_00034352	0.0375968	0	-	-	0.0789378	1.0701	-	0.573897	3.93211	up	i	17	#N/A	#N/A
TCONS_00044121	0.0488701	0.634772	3.69922	up	0.513035	3.39203	up	0	-	-	u	2	#N/A	#N/A
TCONS_00006599	0	1.66885	-	-	1.27404	-	-	0	-	-	u	10	#N/A	#N/A
TCONS_00050620	0.0617557	0	-	-	0	-	-	0.837929	3.76218	up	i	3	#N/A	#N/A
TCONS_00008968	0.120377	0	-	-	0.168494	0.485142	-	1.42916	3.56954	up	i	10	#N/A	#N/A
TCONS_00008729	0.0403818	0.112397	1.47682	up	0.211963	2.39203	up	0.479428	3.56954	up	u	10	#N/A	#N/A
TCONS_00014340	0.100378	0	-	-	0.843005	3.0701	up	0.170246	0.762183	-	u	11	#N/A	#N/A
TCONS_00080603	0.0701085	0	-	-	0.183999	1.39203	up	0.832355	3.56954	up	u	9	#N/A	#N/A
TCONS_00074647	0.161596	1.04948	2.69922	up	0.452379	1.48514	up	1.91853	3.56954	up	u	8	#N/A	#N/A
TCONS_00003982	0.409875	0.380275	-0.10814	-	2.5817	2.65507	up	4.56826	3.47839	up	i	1	#N/A	#N/A
TCONS_00036232	0.0473337	0.439155	3.21379	up	0.298144	2.65507	up	0	-	-	i	18	#N/A	#N/A
TCONS_00084162	0.0687368	0.0637729	-0.10814	-	0	-	-	0.699489	3.34715	up	i	X	#N/A	#N/A
TCONS_00079888	0.331667	0.307715	-0.10814	-	1.97303	2.57261	up	0.187509	-0.82278	-	i	9	#N/A	#N/A
TCONS_00047733	0	1.09519	-	-	0.0885156	-	-	0	-	-	u	3	#N/A	#N/A
TCONS_00075154	0	1.09126	-	-	0.217899	-	-	0.117347	-	-	u	8	#N/A	#N/A
TCONS_00041895	0	1.08919	-	-	1.10918	-	-	2.52208	-	-	u	2	#N/A	#N/A
TCONS_00056828	0	1.07809	-	-	0	-	-	0	-	-	i	5	#N/A	#N/A
TCONS_00028379	0	1.06546	-	-	0.602785	-	-	0.389546	-	-	i	16	#N/A	#N/A
TCONS_00057105	0.0767078	0.270439	1.81786	up	0.450953	2.55553	up	0.0780603	0.0252172	-	i	5	#N/A	#N/A
TCONS_00044954	0.359521	0.833894	1.21379	up	2.07583	2.52954	up	0	-	-	u	2	#N/A	#N/A
TCONS_00027181	0.218816	0.710549	1.69922	up	1.26341	2.52954	up	0.371124	0.762183	-	u	15	#N/A	#N/A
TCONS_00071237	0.0598844	0.0740796	0.306898	-	0.649617	3.43934	up	0.609403	3.34715	up	u	7	#N/A	#N/A
TCONS_00042807	0.0316823	0.41152	3.69922	up	0.864756	4.77054	up	0.268675	3.08411	up	u	2	#N/A	#N/A
TCONS_00080604	0.0711337	0.494975	2.79875	up	0.186689	1.39203	up	0.603233	3.08411	up	u	9	#N/A	#N/A
TCONS_00071380	0.12284	0.341906	1.47682	up	0.61899	2.33314	up	0	-	-	u	7	#N/A	#N/A
TCONS_00071038	0.2881	0.334118	0.213788	-	1.43661	2.31803	up	0.366475	0.347145	-	u	7	#N/A	#N/A
TCONS_00025854	0	0.948858	-	-	0	-	-	0.144548	-	-	u	15	#N/A	#N/A
TCONS_00027634	0.0993265	0.0614357	-0.693102	-	0.695148	2.80707	up	0.842316	3.08411	up	u	15	#N/A	#N/A
TCONS_00054994	0.170606	0.105523	-0.693102	-	0.776103	2.18558	up	0	-	-	i	4	#N/A	#N/A
TCONS_00049320	0.141156	0.360146	1.35129	up	0.629784	2.15757	up	0	-	-	i	3	#N/A	#N/A
TCONS_00014298	0.129586	0	-	-	0.544153	2.0701	up	0	-	-	u	11	#N/A	#N/A
TCONS_00031985	0.0391323	0.363063	3.21379	up	0.164323	2.0701	up	0	-	-	x	17	#N/A	#N/A
TCONS_00060437	0.0925613	0.120228	0.377287	-	0.388681	2.0701	up	0.188387	1.02522	-	i	5	#N/A	#N/A
TCONS_00050494	0	0.759496	-	-	3.22265	-	-	6.94207	-	-	u	3	#N/A	#N/A
TCONS_00027134	0	0.744557	-	-	0.842471	-	-	0.408331	-	-	i	15	#N/A	#N/A
TCONS_00044910	0.338429	0.0448556	-2.91549	down	1.42112	2.0701	up	0.245997	-0.46021	-	u	2	#N/A	#N/A
TCONS_00027110	0.189714	0	-	-	0.730253	1.94457	up	0	-	-	u	15	#N/A	#N/A
TCONS_00030764	0	0.691151	-	-	0.434468	-	-	0.982702	-	-	u	16	#N/A	#N/A
TCONS_00003981	0.262865	0.174201	-0.593567	-	1.73457	2.72218	up	2.22917	3.08411	up	i	1	#N/A	#N/A
TCONS_00065621	0.247668	0.612753	1.3069	up	0	-	-	1.96027	2.98458	up	u	6	#N/A	#N/A
TCONS_00067823	0.803021	1.58319	0.979323	-	2.73977	1.77054	up	0.936352	0.221614	-	u	7	#N/A	#N/A
TCONS_00028828	0	0.671806	-	-	0.0422307	-	-	0.0682283	-	-	u	16	#N/A	#N/A
TCONS_00077229	0.102859	0.553501	2.42791	up	0.345539	1.74818	up	0	-	-	u	9	#N/A	#N/A
TCONS_00045033	0.0958731	0	-	-	0.32207	1.74818	up	0	-	-	x	2	#N/A	#N/A
TCONS_00057879	0.0776878	0.57662	2.89186	up	1.34568	4.1145	up	0.592933	2.93211	up	x	5	#N/A	#N/A
TCONS_00054900	0.266078	0.32915	0.306898	-	0.83798	1.65507	up	0	-	-	u	4	#N/A	#N/A
TCONS_00045036	0.14482	0.134361	-0.10814	-	0.456092	1.65507	up	0	-	-	i	2	#N/A	#N/A
TCONS_00027546	0.162984	0.680463	2.06179	up	0	-	-	1.10572	2.76218	up	x	15	#N/A	#N/A
TCONS_00036776	1.88883	1.71737	-0.137286	-	3.25192	0.783801	-	11.7891	2.64189	up	x	18	#N/A	#N/A
TCONS_00007298	0	0.594137	-	-	0.210084	-	-	0.0678829	-	-	u	10	#N/A	#N/A
TCONS_00014593	1.26793	0.588181	-1.10814	-	0	-	-	0	-	-	u	11	#N/A	#N/A
TCONS_00050493	0.884446	0.512859	-0.786212	-	0	-	-	5.43775	2.62016	up	u	3	#N/A	#N/A
TCONS_00025909	0.139598	0.971375	2.79875	up	0.806019	2.52954	up	0.82868	2.56954	up	u	15	#N/A	#N/A
TCONS_00004873	0.182768	0.452185	1.3069	up	0.191869	0.0701048	-	1.03328	2.49915	up	u	1	#N/A	#N/A
TCONS_00045038	0.14652	0	-	-	0.39992	1.44862	up	0	-	-	i	2	#N/A	#N/A
TCONS_00067824	0	0.545415	-	-	0.969792	-	-	0	-	-	u	7	#N/A	#N/A
TCONS_00008191	0.388227	0.240127	-0.693102	-	1.04154	1.42374	up	0.365808	-0.0858141	-	u	10	#N/A	#N/A
TCONS_00069985	0.551333	0.358062	-0.622713	-	0.752421	0.448616	-	3.03904	2.46262	up	i	7	#N/A	#N/A
TCONS_00009006	0.366886	0	-	-	0.210084	-0.804364	-	1.92335	2.39021	up	u	10	#N/A	#N/A
TCONS_00043448	0.695586	2.0483	1.55812	up	1.76206	1.34096	up	0	-	-	u	2	#N/A	#N/A
TCONS_00054897	0.123705	0.252497	1.02936	-	0.311675	1.33314	up	0.083924	-0.559745	-	x	4	#N/A	#N/A
TCONS_00027816	0.34883	0	-	-	0	-	-	1.7749	2.34715	up	u	15	#N/A	#N/A
TCONS_00009225	0.317778	0	-	-	0.542102	0.770545	-	1.54954	2.28574	up	u	10	#N/A	#N/A
TCONS_00029987	0.168186	0.23406	0.476823	-	0.397261	1.24003	up	0	-	-	i	16	#N/A	#N/A
TCONS_00054899	0.265705	0	-	-	0.790318	1.57261	up	1.20174	2.17722	up	u	4	#N/A	#N/A
TCONS_00074139	0	0.494072	-	-	0.104821	-	-	0.16935	-	-	u	8	#N/A	#N/A
TCONS_00036409	0.428939	1.02333	1.25443	up	0.964923	1.16964	-	0	-	-	u	18	#N/A	#N/A
TCONS_00015322	0.0734755	0.0454462	-0.693102	-	0.102845	0.485142	-	0.332316	2.17722	up	u	11	#N/A	#N/A
TCONS_00045079	0.228938	0.236006	0.0438632	-	0.50738	1.14811	-	0.302005	0.399613	-	u	2	#N/A	#N/A
TCONS_00001915	0	0.465643	-	-	0	-	-	0	-	-	i	1	#N/A	#N/A
TCONS_00074482	0	0.45633	-	-	0.25817	-	-	0.536275	-	-	u	8	#N/A	#N/A
TCONS_00075396	0.710845	0.443901	-0.679297	-	1.52118	1.09759	-	0.695557	-0.0313663	-	u	8	#N/A	#N/A
TCONS_00060420	0.190189	0.352909	0.89186	-	0.399318	1.0701	-	0.403214	1.08411	-	i	5	#N/A	#N/A
TCONS_00039325	0.323467	1.05038	1.69922	up	0.339574	0.0701048	-	1.37155	2.08411	up	x	19	#N/A	#N/A
TCONS_00044656	0.301133	0.372515	0.306898	-	0.632254	1.0701	-	0.170246	-0.82278	-	u	2	#N/A	#N/A
TCONS_00008113	0.271202	0.429228	0.662378	-	0.569411	1.0701	-	0	-	-	u	10	#N/A	#N/A
TCONS_00030832	0.334003	0.413176	0.306898	-	0.233756	-0.514858	-	1.3218	1.98458	up	u	16	#N/A	#N/A
TCONS_00071439	0.408363	0	-	-	0.79615	0.96319	-	0.494718	0.276756	-	u	7	#N/A	#N/A
TCONS_00009224	0.277901	0.28648	0.0438632	-	0	-	-	1.09978	1.98458	up	u	10	#N/A	#N/A
TCONS_00014060	0.415765	0.993281	1.25643	up	0.796553	0.938001	-	0.246806	-0.75239	-	u	11	#N/A	#N/A
TCONS_00020204	0	0.409969	-	-	0	-	-	0.0832724	-	-	u	13	#N/A	#N/A
TCONS_00038660	0.259628	0.309701	0.25443	-	0.467238	0.847712	-	0	-	-	i	19	#N/A	#N/A
TCONS_00018072	0.448042	0.475069	0.0845052	-	0.806316	0.847712	-	0	-	-	x	12	#N/A	#N/A
TCONS_00024563	0.409186	0.241587	-0.760217	-	0.039051	-3.38933	down	1.51419	1.88771	up	i	14	#N/A	#N/A
TCONS_00055957	0.315663	0.585734	0.89186	-	0	-	-	1.15999	1.87766	up	u	4	#N/A	#N/A
TCONS_00030604	0.455901	0	-	-	0	-	-	1.54647	1.76218	up	u	16	#N/A	#N/A
TCONS_00059591	0.163405	1.06123	2.69922	up	0.257313	0.655067	-	0.554289	1.76218	up	u	5	#N/A	#N/A
TCONS_00008206	0.302896	0.421532	0.476823	-	0.512297	0.758161	-	0.513728	0.762183	-	u	10	#N/A	#N/A
TCONS_00004790	0	0.3638	-	-	0.149688	-	-	0.241837	-	-	u	1	#N/A	#N/A
TCONS_00008195	0.338895	0.503074	0.569932	-	0.569232	0.748177	-	0.287393	-0.237817	-	i	10	#N/A	#N/A
TCONS_00044955	2.90857	1.91508	-0.602905	-	4.82633	0.730618	-	2.22785	-0.384659	-	u	2	#N/A	#N/A
TCONS_00060419	0.0372426	0.034553	-0.10814	-	0.430067	3.52954	up	0.126331	1.76218	up	x	5	#N/A	#N/A
TCONS_00044563	0.0988092	0.275021	1.47682	up	0.985427	3.31803	up	0.335172	1.76218	up	u	2	#N/A	#N/A
TCONS_00054791	0	0.355942	-	-	1.04044	-	-	0	-	-	x	4	#N/A	#N/A
TCONS_00049657	0.062736	0.116411	0.89186	-	0.526878	3.0701	up	0.212807	1.76218	up	i	3	#N/A	#N/A
TCONS_00033759	0.44188	0	-	-	0.721594	0.707535	-	1.41563	1.67972	up	u	17	#N/A	#N/A
TCONS_00004872	0	0.351324	-	-	0.0662542	-	-	1.17745	-	-	u	1	#N/A	#N/A
TCONS_00029972	0	0.345938	-	-	0.33924	-	-	0.2108	-	-	u	16	#N/A	#N/A
TCONS_00027596	0.150387	0.0523226	-1.52318	down	0.0592033	-1.34493	down	0.478247	1.66907	up	i	15	#N/A	#N/A
TCONS_00044579	1.09031	1.6438	0.5923	-	1.57382	0.529536	-	0.924611	-0.237817	-	i	2	#N/A	#N/A
TCONS_00050577	0.591798	1.09812	0.89186	-	2.13005	1.84771	up	1.86406	1.65527	up	u	3	#N/A	#N/A
TCONS_00039033	0.841769	0.195245	-2.10814	down	1.32552	0.655067	-	2.58768	1.62016	up	u	19	#N/A	#N/A
TCONS_00044952	0.413657	0.767569	0.89186	-	1.03135	1.31803	up	1.27162	1.62016	up	u	2	#N/A	#N/A
TCONS_00056827	0.290378	0.389145	0.422375	-	0.575803	0.987643	-	0.87555	1.59226	up	i	5	#N/A	#N/A
TCONS_00001421	0.168859	0.31333	0.89186	-	0	-	-	0	-	-	u	1	#N/A	#N/A
TCONS_00003904	0.278336	0.413176	0.569932	-	0.379853	0.448616	-	0.330451	0.24761	-	u	1	#N/A	#N/A
TCONS_00036292	0.290463	0	-	-	0.392047	0.432675	-	0.140754	-1.04517	-	u	18	#N/A	#N/A
TCONS_00020205	0.486445	0.300877	-0.693102	-	0	-	-	0	-	-	u	13	#N/A	#N/A
TCONS_00052169	0.121611	0.293355	1.27037	up	0	-	-	0.0825038	-0.559745	-	x	4	#N/A	#N/A
TCONS_00009106	1.0569	0.163429	-2.6931	down	0.647224	-0.707503	-	3.13698	1.56954	up	i	10	#N/A	#N/A
TCONS_00083732	0.828961	0.329613	-1.33053	down	1.11888	0.432675	-	0.401704	-1.04517	-	u	X	#N/A	#N/A
TCONS_00055767	0	0.277273	-	-	0	-	-	0.608251	-	-	x	4	#N/A	#N/A
TCONS_00044707	0.830863	0.899337	0.114253	-	1.11452	0.423742	-	2.34865	1.49915	up	u	2	#N/A	#N/A
TCONS_00029235	0.175661	1.03218	2.55483	up	0.122938	-0.514858	-	0.496551	1.49915	up	i	16	#N/A	#N/A
TCONS_00027730	0.400521	0.0825771	-2.27806	down	0.513901	0.359611	-	0.452871	0.17722	-	u	15	#N/A	#N/A
TCONS_00008533	1.80574	1.70953	-0.0789935	-	2.28253	0.338038	-	2.28135	0.337298	-	u	10	#N/A	#N/A
TCONS_00045039	0	0.242944	-	-	0.41234	-	-	0	-	-	i	2	#N/A	#N/A
TCONS_00008207	0.855968	1.41985	0.730109	-	4.03004	2.23516	up	2.33163	1.44571	up	u	10	#N/A	#N/A
TCONS_00024911	0.584184	0.64362	0.139788	-	0.651601	0.157568	-	0.743106	0.347145	-	u	15	#N/A	#N/A
TCONS_00034632	0.295504	0.137082	-1.10814	-	0.310218	0.0701048	-	0.751787	1.34715	up	u	17	#N/A	#N/A
TCONS_00082799	0.0519194	0.264935	2.35129	up	0.0545047	0.0701048	-	0.0440291	-0.237817	-	u	X	#N/A	#N/A
TCONS_00004073	0.088075	0	-	-	0.446893	2.34312	up	0.22407	1.34715	up	i	1	#N/A	#N/A
TCONS_00001914	0	0.216765	-	-	0.245271	-	-	0.924611	-	-	i	1	#N/A	#N/A
TCONS_00017269	0.0439763	0.408005	3.21379	up	0.046166	0.0701048	-	0	-	-	u	12	#N/A	#N/A
TCONS_00077980	0	0.192454	-	-	0	-	-	0	-	-	u	9	#N/A	#N/A
TCONS_00003980	0.248186	0.0921053	-1.43007	down	2.18857	3.14049	up	0.589313	1.24761	up	i	1	#N/A	#N/A
TCONS_00057296	0.167001	0.723059	2.11425	up	0.175317	0.0701048	-	0.0944145	-0.82278	-	u	5	#N/A	#N/A
TCONS_00077173	2.07716	2.26364	0.124034	-	1.41911	-0.549623	-	0.894723	-1.2151	down	i	9	#N/A	#N/A
TCONS_00053088	0.229789	0.170555	-0.430068	-	0	-	-	0	-	-	u	4	#N/A	#N/A
TCONS_00072037	0.421075	0.142061	-1.56757	down	0	-	-	0	-	-	u	7	#N/A	#N/A
TCONS_00075324	1.14285	0	-	-	0.69986	-0.707503	-	0.484585	-1.23782	down	u	8	#N/A	#N/A
TCONS_00064941	0	0.150439	-	-	1.44689	-	-	0	-	-	u	6	#N/A	#N/A
TCONS_00004548	0.534706	0.396873	-0.430068	-	0.486486	-0.136346	-	0	-	-	u	1	#N/A	#N/A
TCONS_00074848	1.48065	1.41803	-0.0623362	-	1.75493	0.245191	-	0.567058	-1.38466	down	x	8	#N/A	#N/A
TCONS_00045517	2.65823	2.69342	0.018972	-	2.34997	-0.177823	-	1.24577	-1.09343	-	u	2	#N/A	#N/A
TCONS_00018926	0.668477	0.806262	0.270372	-	0.56141	-0.251823	-	0.340132	-0.974783	-	u	13	#N/A	#N/A
TCONS_00068045	7.927	6.61082	-0.261945	-	6.45166	-0.297104	-	9.97017	0.330844	-	i	7	#N/A	#N/A
TCONS_00038733	0.303704	0.219156	-0.47071	-	0.673077	1.14811	-	0.114466	-1.40774	down	x	19	#N/A	#N/A
TCONS_00008342	0	0.126665	-	-	0.401301	-	-	0.879898	-	-	u	10	#N/A	#N/A
TCONS_00027072	0	0.126084	-	-	0.507253	-	-	0	-	-	u	15	#N/A	#N/A
TCONS_00034136	14.0683	12.277	-0.196496	-	10.5283	-0.418182	-	12.7572	-0.141141	-	u	17	#N/A	#N/A
TCONS_00060784	0.52845	0.367716	-0.523177	-	0.392957	-0.427395	-	0.485485	-0.12234	-	u	5	#N/A	#N/A
TCONS_00060664	0.454404	0.140529	-1.6931	down	0.31802	-0.514858	-	0	-	-	u	5	#N/A	#N/A
TCONS_00074547	0.519289	0.856512	0.721935	-	0.302859	-0.777892	-	0.195721	-1.40774	down	u	8	#N/A	#N/A
TCONS_00049581	0.653863	0.173327	-1.91549	down	1.15221	0.817339	-	0.23764	-1.46021	down	u	3	#N/A	#N/A
TCONS_00065007	0	0.106096	-	-	0.600241	-	-	0	-	-	u	6	#N/A	#N/A
TCONS_00004203	0.365204	0.0713326	-2.35607	down	0.36321	-0.00789773	-	0.130401	-1.48574	down	i	1	#N/A	#N/A
TCONS_00034633	0	0.094937	-	-	0	-	-	0.347103	-	-	u	17	#N/A	#N/A
TCONS_00039939	0.276148	0.480385	0.798751	-	0.181186	-0.607967	-	0.526907	0.932108	-	u	2	#N/A	#N/A
TCONS_00041073	0.241366	0.470264	0.962249	-	0.152031	-0.666861	-	0	-	-	u	2	#N/A	#N/A
TCONS_00076119	0	0.0803713	-	-	0.0909407	-	-	1.1754	-	-	u	8	#N/A	#N/A
TCONS_00008829	0.710538	0.659225	-0.10814	-	0.447551	-0.666861	-	1.56664	1.14069	-	u	10	#N/A	#N/A
TCONS_00061690	1.89304	1.8038	-0.0696657	-	1.18164	-0.679917	-	2.34295	0.307617	-	u	5	#N/A	#N/A
TCONS_00012760	2.81612	1.55442	-0.857332	-	1.5343	-0.876124	-	0.846431	-1.73424	down	x	11	#N/A	#N/A
TCONS_00045519	0.222392	0	-	-	0.357065	0.683082	-	0.0665628	-1.74032	down	u	2	#N/A	#N/A
TCONS_00035193	0.158623	0.539617	1.76633	up	0.249783	0.655067	-	0.044839	-1.82278	down	u	18	#N/A	#N/A
TCONS_00008518	1.4236	1.11225	-0.356067	-	0.865229	-0.718391	-	1.65203	0.214695	-	i	10	#N/A	#N/A
TCONS_00003882	0	0.0571843	-	-	0.549987	-	-	0.313611	-	-	i	1	#N/A	#N/A
TCONS_00004778	0	0.0533373	-	-	0.181055	-	-	0.780036	-	-	u	1	#N/A	#N/A
TCONS_00044793	0.222147	0	-	-	0.777362	1.80707	up	0.0627956	-1.82278	down	u	2	#N/A	#N/A
TCONS_00004753	0	0.0500606	-	-	0.0566439	-	-	0.640601	-	-	u	1	#N/A	#N/A
TCONS_00018110	0	0.0467126	-	-	0.158567	-	-	0	-	-	u	12	#N/A	#N/A
TCONS_00015565	0	0.0465643	-	-	0.158064	-	-	0.766106	-	-	u	11	#N/A	#N/A
TCONS_00055065	0.245531	0.0632777	-1.95614	down	0.329356	0.423742	-	0.0694057	-1.82278	down	u	4	#N/A	#N/A
TCONS_00022987	1.07269	0.900444	-0.25253	-	0.589865	-0.862781	-	2.16589	1.01372	-	i	14	#N/A	#N/A
TCONS_00045067	0.210093	0.0649735	-1.6931	down	0.404349	0.944574	-	0.0593881	-1.82278	down	u	2	#N/A	#N/A
TCONS_00030441	0	0.0375375	-	-	0	-	-	0.514659	-	-	i	16	#N/A	#N/A
TCONS_00065771	0	0.0352591	-	-	0.159583	-	-	0.773473	-	-	u	6	#N/A	#N/A
TCONS_00002273	0.102659	0.619094	2.5923	up	0.0538853	-0.929895	-	0.0870576	-0.237817	-	u	1	#N/A	#N/A
TCONS_00061211	0	0.0340319	-	-	0.346566	-	-	1.43089	-	-	i	5	#N/A	#N/A
TCONS_00008830	0	0.0255759	-	-	0	-	-	1.12211	-	-	u	10	#N/A	#N/A
TCONS_00003842	0	0	-	-	0.526043	-	-	0	-	-	i	1	#N/A	#N/A
TCONS_00004028	0	0	-	-	0.261536	-	-	0	-	-	u	1	#N/A	#N/A
TCONS_00044094	0.150387	0.418581	1.47682	up	0.0789378	-0.929895	-	0	-	-	u	2	#N/A	#N/A
TCONS_00021251	1.52014	0.676974	-1.16703	-	0.5745	-1.40383	down	0.412519	-1.88167	down	u	13	#N/A	#N/A
TCONS_00004346	0.556671	0	-	-	0	-	-	0	-	-	u	1	#N/A	#N/A
TCONS_00008441	0.345463	0.387991	0.167495	-	0	-	-	0.0925143	-1.90078	down	u	10	#N/A	#N/A
TCONS_00005353	0	0	-	-	0	-	-	0.280527	-	-	u	1	#N/A	#N/A
TCONS_00008967	0	0	-	-	0	-	-	0.595126	-	-	i	10	#N/A	#N/A
TCONS_00068166	0.316189	0.544803	0.784945	-	0.142257	-1.15229	-	0.306443	-0.0451721	-	u	7	#N/A	#N/A
TCONS_00035333	0.532049	0.352591	-0.593567	-	0.239375	-1.15229	-	0.386736	-0.46021	-	i	18	#N/A	#N/A
TCONS_00009157	0	0	-	-	0.256319	-	-	3.10584	-	-	u	10	#N/A	#N/A
TCONS_00025028	1.10506	0.529164	-1.06234	-	0.486486	-1.18365	-	0	-	-	i	15	#N/A	#N/A
TCONS_00036104	0.436625	0.573883	0.39436	-	0.190986	-1.19293	-	0	-	-	i	18	#N/A	#N/A
TCONS_00043449	1.17845	1.2059	0.033216	-	0.100062	-3.55793	down	0.308626	-1.93296	down	u	2	#N/A	#N/A
TCONS_00014377	0	0	-	-	0.482461	-	-	0	-	-	x	11	#N/A	#N/A
TCONS_00014379	0	0	-	-	0.829833	-	-	0	-	-	x	11	#N/A	#N/A
TCONS_00015321	0	0	-	-	0.246181	-	-	0.46402	-	-	u	11	#N/A	#N/A
TCONS_00018111	0	0	-	-	0.215018	-	-	0	-	-	u	12	#N/A	#N/A
TCONS_00018369	0.244871	0	-	-	0	-	-	0.155743	-0.652855	-	u	12	#N/A	#N/A
TCONS_00018792	0.428247	0	-	-	0	-	-	0.423693	-0.0154247	-	u	12	#N/A	#N/A
TCONS_00058127	1.8198	1.05523	-0.786212	-	0.716403	-1.34493	down	0	-	-	i	5	#N/A	#N/A
TCONS_00026959	0	0	-	-	0.324312	-	-	0	-	-	i	15	#N/A	#N/A
TCONS_00026960	0	0	-	-	0.280903	-	-	0.352978	-	-	i	15	#N/A	#N/A
TCONS_00027046	0.693833	1.62464	1.22746	up	0.659011	-0.0742851	-	0.168111	-2.04517	down	u	15	#N/A	#N/A
TCONS_00027732	0	0	-	-	0.0965859	-	-	0.52015	-	-	u	15	#N/A	#N/A
TCONS_00024301	0.919664	0.0406309	-4.50046	down	0.229871	-2.00028	down	0.222829	-2.04517	down	i	14	#N/A	#N/A
TCONS_00027814	0	0	-	-	0	-	-	0.25882	-	-	i	15	#N/A	#N/A
TCONS_00071813	1.35787	0.359945	-1.91549	down	0.20364	-2.73725	down	0.329003	-2.04517	down	u	7	#N/A	#N/A
TCONS_00003681	0.093363	0.635218	2.76633	up	0.0326706	-1.51486	down	0	-	-	u	1	#N/A	#N/A
TCONS_00029971	0	0	-	-	0.177315	-	-	1.23183	-	-	u	16	#N/A	#N/A
TCONS_00030602	0	0	-	-	0.124944	-	-	1.54759	-	-	u	16	#N/A	#N/A
TCONS_00073296	0.661862	0.530328	-0.319644	-	0.0315826	-4.38933	down	0.153076	-2.11229	down	u	8	#N/A	#N/A
TCONS_00030627	0	0	-	-	0	-	-	0.860334	-	-	x	16	#N/A	#N/A
TCONS_00012638	0.829558	0.177612	-2.22362	down	0.267958	-1.63033	down	0.703488	-0.237817	-	u	11	#N/A	#N/A
TCONS_00033760	0	0	-	-	0.485392	-	-	0	-	-	u	17	#N/A	#N/A
TCONS_00080666	0.803252	0.135499	-2.56757	down	0.229977	-1.80436	down	0.619255	-0.375321	-	i	9	#N/A	#N/A
TCONS_00035660	0.15377	0.67766	2.13979	up	0.504458	1.71396	up	0.0326003	-2.23782	down	u	18	#N/A	#N/A
TCONS_00036872	0	0	-	-	0	-	-	0.389411	-	-	u	18	#N/A	#N/A
TCONS_00030186	0.580164	0.119615	-2.27806	down	0.135345	-2.09982	down	0	-	-	x	16	#N/A	#N/A
TCONS_00010345	0.526105	0.536923	0.0293637	-	0.11046	-2.25182	down	0	-	-	x	11	#N/A	#N/A
TCONS_00004949	0.589173	0	-	-	0.103085	-2.51486	down	0.999269	0.762183	-	i	1	#N/A	#N/A
TCONS_00045078	0	0	-	-	0.310945	-	-	0	-	-	u	2	#N/A	#N/A
TCONS_00013134	1.0006	0.51987	-0.944641	-	0.504203	-0.988789	-	0.203649	-2.29671	down	u	11	#N/A	#N/A
TCONS_00050296	0	0	-	-	0.271705	-	-	0.951101	-	-	i	3	#N/A	#N/A
TCONS_00045248	0.674338	0.625639	-0.10814	-	0.314629	-1.09982	-	0.127079	-2.40774	down	u	2	#N/A	#N/A
TCONS_00071903	0.955206	0.120166	-2.99078	down	0.407906	-1.22758	down	0.109836	-3.12046	down	u	7	#N/A	#N/A
TCONS_00055766	0	0	-	-	0	-	-	0.94796	-	-	x	4	#N/A	#N/A
TCONS_00055952	0	0	-	-	0.0315826	-	-	0.306151	-	-	x	4	#N/A	#N/A
TCONS_00061251	0	0	-	-	0.0839275	-	-	0.406782	-	-	u	5	#N/A	#N/A
TCONS_00064896	0	0	-	-	0.674661	-	-	0.653993	-	-	u	6	#N/A	#N/A
TCONS_00014243	0.516848	0.338487	-0.61064	-	1.18092	1.1921	-	0.0515649	-3.32528	down	i	11	#N/A	#N/A
TCONS_00071814	0.276752	0	-	-	0	-	-	0	-	-	u	7	#N/A	#N/A
TCONS_00071924	0.244057	0	-	-	0	-	-	0	-	-	u	7	#N/A	#N/A
TCONS_00072353	0	0	-	-	0	-	-	0.831433	-	-	u	7	#N/A	#N/A
TCONS_00072641	0	0	-	-	0	-	-	0.904681	-	-	u	7	#N/A	#N/A
TCONS_00023854	1.73039	1.45948	-0.245643	-	0.0825705	-4.38933	down	0.933811	-0.889894	-	i	14	#N/A	#N/A
TCONS_00076120	0	0	-	-	0	-	-	0.862178	-	-	u	8	#N/A	#N/A
TCONS_00079767	0	0	-	-	1.08475	-	-	0	-	-	u	9	#N/A	#N/A
TCONS_00080173	0.283578	0	-	-	0	-	-	0	-	-	u	9	#N/A	#N/A
TCONS_00051344	1.05167	3.71093	1.8191	up	0.941142	-0.160193	-	0.0877221	-3.58359	down	u	4	#N/A	#N/A
TCONS_00080755	0	0	-	-	0	-	-	0.457377	-	-	u	9	#N/A	#N/A

## Sheet: 59 DELs Anotation
LncRNA.Transcript.ID	NC	3-MA	Rapa	STV	Class_code	Chromosome	LncRNADB	Noncode
TCONS_00008533	1.80574	1.70953	2.28253	2.28135	u	10	#N/A	#N/A
TCONS_00036776	1.88883	1.71737	3.25192	11.7891	x	18	#N/A	#N/A
TCONS_00002273	0.102659	0.619094	0.0538853	0.0870576	u	1	#N/A	#N/A
TCONS_00045517	2.65823	2.69342	2.34997	1.24577	u	2	#N/A	#N/A
TCONS_00043449	1.17845	1.2059	0.100062	0.308626	u	2	#N/A	#N/A
TCONS_00051344	1.05167	3.71093	0.941142	0.0877221	u	4	#N/A	#N/A
TCONS_00068166	0.316189	0.544803	0.142257	0.306443	u	7	#N/A	#N/A
TCONS_00074547	0.519289	0.856512	0.302859	0.195721	u	8	#N/A	#N/A
TCONS_00077173	2.07716	2.26364	1.41911	0.894723	i	9	#N/A	#N/A
TCONS_00018926	0.668477	0.806262	0.56141	0.340132	u	13	#N/A	#N/A
TCONS_00027046	0.693833	1.62464	0.659011	0.168111	u	15	#N/A	#N/A
TCONS_00083701	1.35898	1.76518	0.792582	0.15366	x	X	#N/A	NONMMUT073545
TCONS_00083811	2.40282	3.72394	1.86318	2.08397	x	X	#N/A	NONMMUT071951
TCONS_00079133	5.70898	5.77204	3.84182	4.46895	u	9	#N/A	NONMMUT070334
TCONS_00003146	11.4113	7.27874	18.4685	77.8203	u	1	#N/A	NONMMUT069612
TCONS_00078905	1.11472	1.76097	0.759066	0.127745	u	9	#N/A	NONMMUT069611
TCONS_00014059	0.919155	0.639583	1.2544	2.57225	u	11	#N/A	NONMMUT066868
TCONS_00073593	0.528141	0.709211	0.0729524	0.09429	x	8	#N/A	NONMMUT066254
TCONS_00070711	1.14706	1.11049	1.15182	1.26879	i	7	#N/A	NONMMUT063965
TCONS_00070467	0.325968	0.475244	0.244428	0.31592	u	7	#N/A	NONMMUT063507
TCONS_00071669	1.26018	0.744017	1.86412	1.94302	u	7	#N/A	NONMMUT062870
TCONS_00071071	0.561283	0.972065	0.432103	0.126929	i	7	#N/A	NONMMUT061264
TCONS_00071795	2.04237	2.24578	1.19115	0.128295	x	7	#N/A	NONMMUT060122
TCONS_00064568	1.70029	1.57751	2.88339	6.54399	u	6	#N/A	NONMMUT058860
TCONS_00062264	2.60517	4.50297	1.29252	1.33161	i	6	#N/A	NONMMUT056532
TCONS_00062265	1.63684	3.00022	0.733439	0.47398	i	6	#N/A	NONMMUT056532
TCONS_00063442	1.59184	1.31865	4.20761	4.35512	u	6	#N/A	NONMMUT055555
TCONS_00059277	7.24233	7.37485	2.967	2.39676	u	5	#N/A	NONMMUT054011
TCONS_00055481	0.914283	0.565504	3.03939	3.23057	u	4	#N/A	NONMMUT050678
TCONS_00053242	0.197208	0.975818	0.138018	0.111492	u	4	#N/A	NONMMUT047641
TCONS_00045658	6.06275	4.49213	15.0718	17.3522	u	2	#N/A	NONMMUT041835
TCONS_00044442	4.23832	3.35639	8.86149	5.62442	u	2	#N/A	NONMMUT041835
TCONS_00043685	0.38627	1.07512	0.057929	0.187181	u	2	#N/A	NONMMUT039724
TCONS_00045910	3.94743	3.47925	4.88991	14.1266	u	2	#N/A	NONMMUT038457
TCONS_00045412	4.7151	4.33501	8.30953	10.0235	u	2	#N/A	NONMMUT036358
TCONS_00038659	6.85543	8.22087	5.99732	0.158193	i	19	#N/A	NONMMUT033876
TCONS_00039341	1.11684	0.812987	3.08585	17.3318	u	19	neat1_musmusculus_4	NONMMUT033624
TCONS_00038768	95.3854	71.0835	147.31	220.768	u	19	Malat1_musmusculus_2	NONMMUT033610
TCONS_00038768	95.3854	71.0835	147.31	220.768	u	19	malat1_musmusculus_2	NONMMUT033610
TCONS_00036215	0.329364	0.687551	0.302543	0.0698274	u	18	#N/A	NONMMUT033208
TCONS_00035963	1.32727	1.72796	0.786572	0.290467	u	18	#N/A	NONMMUT032084
TCONS_00034338	1.03514	0.851254	1.40775	1.63596	u	17	#N/A	NONMMUT028033
TCONS_00034127	2.97208	3.08185	2.28106	1.18607	u	17	beta-mhc-as-transcripts_mm_1	NONMMUT027952
TCONS_00028031	0.265427	0.461734	0.139321	0.0562723	u	16	#N/A	NONMMUT025205
TCONS_00025533	0.951286	1.14876	0.364588	0.15366	u	15	#N/A	NONMMUT024500
TCONS_00027276	1.19943	0.805011	1.58064	2.03429	u	15	#N/A	NONMMUT023688
TCONS_00026985	1.02227	0.794044	3.44412	3.10475	u	15	#N/A	NONMMUT023686
TCONS_00024164	0.741897	0.68832	1.78947	1.21336	u	14	Dleu2_hg_1	NONMMUT021180
TCONS_00019636	0.318579	0.49262	0.111481	0.0450273	u	13	#N/A	NONMMUT018785
TCONS_00021293	3.33106	2.91252	5.18131	4.79186	u	13	#N/A	NONMMUT016373
TCONS_00017849	0.738034	0.810872	0.734005	0.263526	u	12	#N/A	NONMMUT015999
TCONS_00017804	0.525523	0.541746	0.0612989	0.099035	x	12	#N/A	NONMMUT015902
TCONS_00017371	0.531709	0.559085	0.186061	0.240482	u	12	#N/A	NONMMUT014476
TCONS_00014797	1.18478	1.64884	0.310945	0.125591	x	11	#N/A	NONMMUT012449
TCONS_00010055	23.8158	27.7519	21.9298	11.7181	u	11	#N/A	NONMMUT010161
TCONS_00031986	0.625344	1.16037	0.574421	0.0662886	i	17	linc1257_musmusculus_1	NONMMUT005708
TCONS_00001508	0.30898	0.573333	0.144162	0.116455	u	1	#N/A	NONMMUT003724
TCONS_00003923	6.56798	5.27336	26.4309	16.0668	u	1	#N/A	NONMMUT003425
TCONS_00001866	7.84725	8.60064	4.30005	2.55949	x	1	#N/A	NONMMUT000101

## Sheet: LncRNA Targets Pathway
Group	Pathway	KO_ID	Number	Genes
3-MA	ErbB signaling pathway	ko04012	1	ENSMUSG00000018166
	TNF signaling pathway	ko04668	1	ENSMUSG00000032487
	Jak-STAT signaling pathway	ko04630	1	ENSMUSG00000033467
	Phagosome	ko04145	1	ENSMUSG00000038195
	NF-kappa B signaling pathway	ko04064	1	ENSMUSG00000032487
	TGF-beta signaling pathway	ko04350	1	ENSMUSG00000020644
Rapa	Apoptosis	ko04210	1	ENSMUSG00000004056
	Lysosome	ko04142	3	ENSMUSG00000007891;ENSMUSG00000013160;ENSMUSG00000022125
	TGF-beta signaling pathway	ko04350	1	ENSMUSG00000020644
	NF-kappa B signaling pathway	ko04064	1	ENSMUSG00000021457
	cAMP signaling pathway	ko04024	1	ENSMUSG00000004056
	Toll-like receptor signaling pathway	ko04620	1	ENSMUSG00000004056
	ErbB signaling pathway	ko04012	2	ENSMUSG00000004056;ENSMUSG00000023067
	FoxO signaling pathway	ko04068	2	ENSMUSG00000004056;ENSMUSG00000023067
	mTOR signaling pathway	ko04150	2	ENSMUSG00000004056;ENSMUSG00000028278
	AMPK signaling pathway	ko04152	1	ENSMUSG00000004056
	Phagosome	ko04145	3	ENSMUSG00000001525;ENSMUSG00000013160;ENSMUSG00000038195
	Jak-STAT signaling pathway	ko04630	1	ENSMUSG00000004056
	Tuberculosis	ko05152	5	ENSMUSG00000004056;ENSMUSG00000007891;ENSMUSG00000013160;ENSMUSG00000018819;ENSMUSG00000021457
	Phosphatidylinositol signaling system	ko04070	1	ENSMUSG00000018547
	TNF signaling pathway	ko04668	1	ENSMUSG00000004056
	Fc gamma R-mediated phagocytosis	ko04666	2	ENSMUSG00000004056;ENSMUSG00000021457
	HIF-1 signaling pathway	ko04066	2	ENSMUSG00000004056;ENSMUSG00000023067
	Ras signaling pathway	ko04014	2	ENSMUSG00000004056;ENSMUSG00000025856
	Ubiquitin mediated proteolysis	ko04120	1	ENSMUSG00000028277
	MAPK signaling pathway	ko04010	3	ENSMUSG00000004056;ENSMUSG00000025856;ENSMUSG00000053395
	PI3K-Akt signaling pathway	ko04151	4	ENSMUSG00000004056;ENSMUSG00000021457;ENSMUSG00000023067;ENSMUSG00000025856
STV	Jak-STAT signaling pathway	ko04630	1	ENSMUSG00000022346
	PI3K-Akt signaling pathway	ko04151	2	ENSMUSG00000021457;ENSMUSG00000022346
	SNARE interactions in vesicular transport	ko04130	1	ENSMUSG00000002395
	Fc gamma R-mediated phagocytosis	ko04666	1	ENSMUSG00000021457
	TGF-beta signaling pathway	ko04350	1	ENSMUSG00000022346
	Toll-like receptor signaling pathway	ko04620	1	ENSMUSG00000051439
	NOD-like receptor signaling pathway	ko04621	1	ENSMUSG00000039217
	Phagosome	ko04145	1	ENSMUSG00000051439
	MAPK signaling pathway	ko04010	3	ENSMUSG00000022346;ENSMUSG00000051439;ENSMUSG00000053395
	Protein processing in endoplasmic reticulum	ko04141	2	ENSMUSG00000020448;ENSMUSG00000057069
	Inositol phosphate metabolism	ko00562	1	ENSMUSG00000018547
	ErbB signaling pathway	ko04012	2	ENSMUSG00000022346;ENSMUSG00000024486
	NF-kappa B signaling pathway	ko04064	2	ENSMUSG00000021457;ENSMUSG00000051439
	Wnt signaling pathway	ko04310	2	ENSMUSG00000022346;ENSMUSG00000022855
	Inflammatory bowel disease (IBD)	ko05321	1	ENSMUSG00000039217
	Phosphatidylinositol signaling system	ko04070	1	ENSMUSG00000018547
	Tuberculosis	ko05152	4	ENSMUSG00000020248;ENSMUSG00000021457;ENSMUSG00000039217;ENSMUSG00000051439
	PPAR signaling pathway	ko03320	1	ENSMUSG00000008348
